# Supplementary material for: Aerosolization flux, bio-products, and dispersal capacities in the freshwater microalga Limnomonas gaiensis (Chlorophyceae)
Source: Commun Biol. 2023 Aug 3;6:809. doi: 10.1038/s42003-023-05183-5 (PMC10400582; doi:10.1038/s42003-023-05183-5)
Supplement: Supplementary file 3 — Supplementary Data [file 42003_2023_5183_MOESM3_ESM.xlsx]

## Sheet: Figure1_EmissionFluxes
Processed data for Figure 1 - Total number concentration and flux of aerosolized microalgae ensemble.
During experiments (Exp) 2 to 7 and the single jet (SJ9) or multiple jet (MJ3) treatments, a total number of particles between 2873 and 39471 was counted with the Optical Particle Spectrometer (OPS).
Time is provided in minutes and the total concentration of aerosolized microalgae ensemble (Tot conc) in particles per cubic centimeter. NA stands for not available.
A synthesis of the mean flux of particles (mean Flux, in m-2.s-1) and standard deviation (SE) during Exp 2 to 7 for the two strains of Limnomonas gaiensis (VR66-07 and R86-47) is provided in columns Z to AB.
Exp4 SJ9		Exp5 SJ9		Exp4 MJ3		Exp5 MJ3		Exp2 SJ9		Exp3 SJ9		Exp6 SJ9		Exp7 SJ9		Exp2 MJ3		Exp3 MJ3		Exp6 MJ3		Exp7 MJ3
Time	Tot conc	Time	Tot conc	Time	Tot conc	Time	Tot conc	Time	Tot conc	Time	Tot conc	Time	Tot conc	Time	Tot conc	Time	Tot conc	Time	Tot conc	Time	Tot conc	Time	Tot conc			mean Flux	SE
1	16.0759	1	10.5873	1	33.2037	1	26.5242	1	2.87405	1	4.87215	1	8.70377	1	13.4561	1	10.2273	1	10.8975	1	20.3832	1	39.4719		Exp4 SJ9	37318	797.154
2	17.2622	2	11.1008	2	31.4904	2	26.4881	2	2.85504	2	5.13751	2	9.42153	2	13.2687	2	10.5053	2	11.2144	2	19.7892	2	38.0574		Exp5 SJ9	29591	2042.1
3	16.8386	3	11.4691	3	32.1209	3	27.7363	3	2.99113	3	5.44299	3	9.91969	3	13.4189	3	10.2465	3	11.0037	3	19.187	3	37.0285		Exp4 MJ3	68474	2285.8
4	16.2261	4	11.147	4	32.296	4	27.6855	4	3.10724	4	5.58823	4	9.87765	4	13.4409	4	9.81951	4	10.6988	4	18.4712	4	36.9358		Exp5 MJ3	60111	2529.8
5	15.9599	5	11.7749	5	32.1497	5	27.6585	5	3.25435	5	5.57319	5	9.92076	5	13.501	5	9.97679	5	10.3739	5	18.2815	5	35.753		Exp2 SJ9	7774.1	490.559
6	16.1443	6	11.8111	6	31.0613	6	26.8256	6	3.1943	6	5.54517	6	9.92886	6	13.9365	6	9.95175	6	10.1564	6	18.0392	6	35.7796		Exp3 SJ9	11839	417.455
7	16.1854	7	11.9877	7	30.3577	7	25.5396	7	3.16629	7	5.41798	7	10.2706	7	14.4405	7	10.2766	7	10.1212	7	17.5727	7	35.6893		Exp6 SJ9	18952	3076.5
8	16.022	8	12.6668	8	30.335	8	25.242	8	3.28439	8	5.61227	8	10.0861	8	14.306	8	10.4099	8	9.82748	8	17.8151	8	35.1256		Exp7 SJ9	36847	3701.2
9	16.6576	9	12.8937	9	29.9799	9	26.0817	9	3.4045	9	5.63532	9	9.63499	9	13.9728	9	10.2836	9	9.85251	9	18.999	9	35.4019		Exp2 MJ3	23964	737.943
10	16.318	10	12.6855	10	29.6122	10	26.3846	10	3.33543	10	5.38691	10	9.79439	10	14.2681	10	10.065	10	9.88274	10	18.6572	10	34.9222		Exp3 MJ3	21448	1300.9
11	15.9951	11	12.9139	11	29.3154	11	25.7439	11	3.23133	11	5.3649	11	9.85562	11	14.6895	11	10.3217	11	9.82158	11	17.7417	11	35.3504		Exp6 MJ3	37600	2404.9
12	16.2931	12	12.4952	12	28.8573	12	25.7488	12	3.1773	12	5.42497	12	9.75135	12	14.8	12	10.3137	12	9.65204	12	17.3266	12	34.6658		Exp7 MJ3	78878	2117.8
13	16.3022	13	12.7471	13	28.927	13	25.8026	13	3.26538	13	5.48206	13	9.83656	13	15.1983	13	10.2375	13	9.73524	13	16.7206	13	34.7954
14	15.7189	14	12.8157	14	28.82	14	25.7639	14	3.39148	14	5.21764	14	9.85355	14	14.3008	14	10.1734	14	9.87857	14	16.8932	14	34.8691
15	16.479	15	12.4419	15	28.9614	15	26.3523	15	3.38145	15	5.38888	15	9.88771	15	15.3005	15	10.413	15	9.82252	15	16.4865	15	34.7272
16	16.419	16	12.5135	16	29.3472	16	25.548	16	3.4295	16	5.43098	16	10.016	16	15.39	16	10.6387	16	9.77425	16	16.2282	16	34.1327
17	16.5292	17	12.4045	17	28.9711	17	25.2239	17	3.36947	17	5.50506	17	9.94876	17	14.7395	17	10.4412	17	9.76936	17	16.1528	17	34.9749
18	16.7007	18	12.4568	18	28.9868	18	25.5266	18	3.4075	18	5.50205	18	10.048	18	15.0125	18	10.7038	18	9.7462	18	16.178	18	34.5436
19	16.0956	19	12.9572	19	29.1929	19	26.0842	19	3.35444	19	5.26271	19	9.8385	19	15.5215	19	10.5534	19	10.3267	19	16.0012	19	34.3505
20	16.5242	20	13.0687	20	29.2584	20	25.2662	20	3.5266	20	5.19862	20	9.96786	20	16.0484	20	10.5956	20	10.4309	20	16.2581	20	34.7665
21	16.3149	21	12.5171	21	29.5715	21	26.5683	21	3.32342	21	5.04939	21	10.1203	21	15.7243	21	10.5064	21	9.86148	21	15.7702	21	34.4154
22	16.2348	22	12.5816	22	29.5242	22	26.7327	22	3.40249	22	5.23267	22	10.1483	22	16.2343	22	10.4833	22	9.92265	22	15.6438	22	34.9081
23	16.695	23	12.6389	23	29.4628	23	26.4183	23	3.36646	23	5.20659	23	9.68916	23	15.8617	23	10.6318	23	9.25796	23	15.7331	23	34.5107
24	16.784	24	13.2008	24	29.7595	24	26.7717	24	3.34647	24	5.29074	24	9.15193	24	16.5072	24	10.9295	24	9.262	24	16.0426	24	34.9288
25	17.1862	25	13.5678	25	29.7242	25	25.1223	25	3.56963	25	5.45294	25	7.44544	25	16.4508	25	10.6678	25	8.98338	25	15.6408	25	34.6423
26	17.0095	26	13.7256	26	29.9823	26	25.2067	26	3.41751	26	5.18059	26	6.96655	26	16.726	26	10.5444	26	8.92712	26	15.8688	26	34.7974
27	16.9481	27	13.1287	27	29.9592	27	25.3531	27	3.47257	27	5.34878	27	6.94145	27	17.0784	27	10.4812	27	9.16075	27	16.0894	27	34.3617
28	16.7428	28	13.5515	28	29.7659	28	25.534	28	3.42251	28	5.15954	28	6.59187	28	16.8194	28	10.5263	28	8.9141	28	16.0305	28	34.4541
29	16.9279	29	13.2571	29	29.9315	29	25.0953	29	3.39849	29	5.0314	29	6.3714	29	16.956	29	10.5163	29	8.87706	29	15.8928	29	34.6155
30	17.2684	30	13.7325	30	29.7174	30	25.1979	30	3.47857	30	5.06645	30	6.55677	30	17.2887	30	10.7248	30	9.06453	30	15.893	30	35.1182
31	16.7453	31	13.8068	31	29.7369	31	25.273	31	3.54061	31	5.20662	31	6.81224	31	17.2263	31	10.6969	31	9.06646	31	15.9401	31	34.8219
32	16.7777	32	14.0437	32	29.8664	32	25.4898	32	3.55262	32	5.36981	32	6.79823	32	17.2585	32	10.8001	32	8.88012	32	16.1317	32	34.7564
33	16.397	33	13.671	33	30.4548	33	26.2381	33	3.59966	33	5.11646	33	6.93549	33	16.9171	33	11.0559	33	9.11565	33	16.0503	33	35.2083
34	16.8461	34	13.7211	34	29.9915	34	26.3601	34	3.60066	34	5.1455	34	6.81731	34	17.0937	34	10.8844	34	8.93022	34	16.3115	34	34.7042
35	17.1694	35	13.6265	35	29.5775	35	27.3467	35	3.69175	35	5.2296	35	7.11382	35	17.1561	35	10.9455	35	9.00035	35	16.5957	35	34.9892
36	16.9398	36	13.9442	36	29.6324	36	27.1294	36	3.50658	36	5.22261	36	6.97054	36	17.8531	36	10.8232	36	9.17678	36	15.9902	36	34.6613
37	16.406	37	13.7747	37	29.9038	37	27.5525	37	3.67975	37	5.11145	37	6.97052	37	17.6694	37	10.9977	37	9.11269	37	16.1428	37	34.2895
38	16.4575	38	14.5094	38	30.9334	38	27.4678	38	3.58665	38	5.15852	38	7.13582	38	17.3991	38	10.8002	38	9.11963	38	15.9652	38	34.7744
39	16.7074	39	13.8328	39	31.2981	39	27.2601	39	3.63268	39	5.06338	39	7.02363	39	17.5528	39	10.7931	39	9.22591	39	16.3659	39	34.5363
40	16.9059	40	14.326	40	30.7175	40	27.7955	40	3.68877	40	5.34374	40	7.30818	40	17.6689	40	10.9034	40	9.24289	40	16.0675	40	35.0661
41	16.815	41	14.2693	41	30.9522	41	27.4422	41	3.70976	41	5.17954	41	7.29415	41	17.7827	41	10.8814	41	9.17473	41	16.2151	41	34.6077
42	16.555	42	14.3946	42	30.8467	42	27.3017	42	3.62567	42	5.1665	42	7.63279	42	18.3232	42	11.0509	42	9.17674	42	16.0354	42	34.0705
43	16.3703	43	13.6347	43	30.7655	43	27.3143	43	3.75982	43	5.25769	43	7.43951	43	18.1332	43	10.9997	43	9.08147	43	16.3276	43	34.6807
44	16.5029	44	13.9774	44	30.2924	44	27.8733	44	3.64871	44	5.16247	44	7.28515	44	18.4368	44	11.1171	44	9.36518	44	16.4523	44	34.2462
45	16.5347	45	13.0496	45	31.0551	45	27.4868	45	3.61369	45	5.07743	45	7.54765	45	18.24	45	10.9998	45	8.98134	45	16.4039	45	35.0074
46	16.6244	46	13.8211	46	30.7528	46	27.1938	46	3.72277	46	5.07639	46	7.47856	46	17.7084	46	11.0899	46	9.36122	46	16.1769	46	35.1384
47	16.536	47	13.7768	47	30.8934	47	28.2635	47	3.64572	47	5.09641	47	7.61478	47	17.9072	47	11.0589	47	9.286	47	16.2513	47	34.9761
48	16.8332	48	13.981	48	30.8244	48	27.4503	48	3.58262	48	5.05633	48	7.7601	48	17.874	48	10.7359	48	9.20885	48	16.4784	48	34.7309
49	17.0064	49	13.5754	49	31.459	49	27.3246	49	3.70475	49	4.87212	49	7.80419	49	17.8812	49	10.9064	49	9.09465	49	16.179	49	34.2052
50	16.691	50	14.0452	50	31.435	50	28.2179	50	3.83789	50	4.99325	50	7.89434	50	17.7518	50	11.0689	50	9.18275	50	16.2974	50	34.6621
51	16.6979	51	14.1462	51	31.4116	51	27.6215	51	3.5316	51	5.17552	51	7.66889	51	18.3786	51	11.0227	51	9.30705	51	16.4421	51	35.0864
52	16.8307	52	13.9326	52	31.0313	52	28.3652	52	3.56661	52	5.35375	52	7.70397	52	17.7437	52	10.8694	52	9.34117	52	16.3488	52	34.7766
53	16.715	53	13.624	53	31.5769	53	28.364	53	3.71176	53	5.15647	53	NA	53	18.0089	53	10.7439	53	9.11764	53	16.663	53	34.9421
54	16.4003	54	NA	54	31.5411	54	28.5165	54	NA	54	NA	54	NA	54	18.2417	54	10.9586	54	9.32612	54	16.5185	54	34.1555
55	15.9941	55	NA	55	31.4608	55	30.043	55	NA	55	NA	55	NA	55	18.9428	55	10.8231	55	9.3241	55	16.4233	55	NA
56	NA	56	NA	56	31.4284	56	NA	56	NA	56	NA	56	NA	56	NA	56	NA	56	8.8706	56	16.383	56	NA
57	NA	57	NA	57	31.1738	57	NA	57	NA	57	NA	57	NA	57	NA	57	NA	57	NA	57	16.6341	57	NA
58	NA	58	NA	58	31.6806	58	NA	58	NA	58	NA	58	NA	58	NA	58	NA	58	NA	58	NA	58	NA

## Sheet: Figure2_Biovolume
Processed data for Figure 2 - Biovolume
A total of 261 measurements of body length (in µm), width (in µm), and inferred biovolume (µm^3) for two strains of Limnomonas gaiensis (VR66-07 and R86-47)
in the initial culture (Starter), in the water tank after treatment (single jet (SJ) or multiple jet (MJ) exposure), and after recapture on filter (Filter SJ and Filter MJ).
A total number of 6 to 50 measures were taken per strain and treatment over Experiments 2 to 4 (i.e., R86-47 in Experiments 2 and 3 and VR66-07 in Experiment 4).
experiment	strain	treatment	length	width	biovolume
Exp4	VR66-07	Starter	10.188	5.467	159.355
Exp4	VR66-07	Starter	10.931	5.813	193.303
Exp4	VR66-07	Starter	9.427	5.813	166.707
Exp4	VR66-07	Starter	8.244	3.992	68.754
Exp4	VR66-07	Starter	8.336	5.578	135.735
Exp4	VR66-07	Starter	9.641	5.012	126.743
Exp4	VR66-07	Starter	11.626	5.543	186.938
Exp4	VR66-07	Starter	9.714	5.646	162.053
Exp4	VR66-07	Starter	11.628	7.706	361.361
Exp4	VR66-07	Starter	10.316	6.798	249.489
Exp4	VR66-07	Starter	11.497	7.294	320.106
Exp4	VR66-07	Starter	11.693	6.562	263.498
Exp4	VR66-07	Starter	7.275	4.14	65.255
Exp4	VR66-07	Starter	11.294	6.898	281.237
Exp4	VR66-07	Starter	10.412	5.944	192.517
Exp4	VR66-07	Starter	10.382	6.319	216.948
Exp4	VR66-07	Starter	7.044	3.863	55.011
Exp4	VR66-07	Starter	10.227	5.987	191.843
Exp4	VR66-07	Starter	9.182	4.18	83.959
Exp4	VR66-07	Starter	10.672	6.057	204.899
Exp4	VR66-07	Starter	8.259	5.367	124.5
Exp4	VR66-07	Starter	11.424	6.657	264.944
Exp4	VR66-07	Starter	8.8	5.356	132.112
Exp4	VR66-07	Starter	11.277	6.355	238.343
Exp4	VR66-07	Starter	9.887	6.138	194.938
Exp4	VR66-07	Starter	6.676	4.211	61.953
Exp4	VR66-07	Starter	9.892	5.052	132.126
Exp4	VR66-07	Starter	10.084	6.861	248.42
Exp4	VR66-07	Starter	7.975	5.551	128.603
Exp4	VR66-07	Starter	8.458	5.244	121.723
Exp4	VR66-07	Starter	9.517	5.143	131.738
Exp4	VR66-07	Starter	11.202	6.019	212.384
Exp4	VR66-07	Starter	9.517	4.892	119.193
Exp4	VR66-07	Starter	8.074	4.424	82.698
Exp4	VR66-07	Starter	10.109	5.393	153.868
Exp4	VR66-07	Starter	11.331	5.75	196.057
Exp4	VR66-07	Starter	9.637	5.926	177.11
Exp4	VR66-07	Starter	7.599	4.521	81.284
Exp4	VR66-07	Starter	10.161	6.448	221.088
Exp4	VR66-07	Starter	9.072	6.326	189.994
Exp4	VR66-07	Starter	10.812	5.242	155.481
Exp4	VR66-07	Starter	10.806	5.572	175.576
Exp4	VR66-07	Starter	8.204	4.146	73.801
Exp4	VR66-07	Starter	9.482	4.741	111.537
Exp4	VR66-07	Starter	10.247	6.052	196.414
Exp4	VR66-07	Starter	8.795	4.241	82.785
Exp4	VR66-07	Starter	9.109	5.669	153.201
Exp4	VR66-07	Starter	8.877	4.772	105.79
Exp4	VR66-07	Starter	9.584	5.181	134.633
Exp4	VR66-07	Starter	8.946	4.092	78.393
Exp4	VR66-07	SJ	6.519	3.5	41.792
Exp4	VR66-07	SJ	7.382	3.354	43.459
Exp4	VR66-07	SJ	8.732	3.606	59.421
Exp4	VR66-07	SJ	8.823	3.795	66.499
Exp4	VR66-07	SJ	8.853	3.733	64.563
Exp4	VR66-07	SJ	8.269	3.698	59.179
Exp4	VR66-07	SJ	7.243	3.693	51.696
Exp4	VR66-07	SJ	8.421	3.158	43.951
Exp4	VR66-07	MJ	6.635	4.196	61.135
Exp4	VR66-07	MJ	8.246	2.693	31.296
Exp4	VR66-07	MJ	6.708	2.236	17.552
Exp4	VR66-07	MJ	7.317	2.759	29.148
Exp4	VR66-07	MJ	7.5	2.828	31.391
Exp4	VR66-07	MJ	7.394	3.283	41.706
Exp4	VR66-07	MJ	7.771	3.069	38.304
Exp4	VR66-07	MJ	7.824	3.069	38.566
Exp4	VR66-07	MJ	6.001	2.977	27.833
Exp4	VR66-07	MJ	6.727	3.202	36.095
Exp4	VR66-07	Filter SJ	5.28	4.351	52.311
Exp4	VR66-07	Filter SJ	5.752	3.926	46.398
Exp4	VR66-07	Filter SJ	8.503	3.539	55.717
Exp4	VR66-07	Filter SJ	8.266	3.697	59.125
Exp4	VR66-07	Filter SJ	6.403	2.632	23.213
Exp4	VR66-07	Filter SJ	8.565	3.83	65.751
Exp4	VR66-07	Filter SJ	7.811	2.99	36.545
Exp4	VR66-07	Filter MJ	4.61	2.828	19.295
Exp4	VR66-07	Filter MJ	5.701	3.536	37.304
Exp4	VR66-07	Filter MJ	5.051	2.99	23.632
Exp4	VR66-07	Filter MJ	6.043	3.626	41.58
Exp4	VR66-07	Filter MJ	8.853	3.354	52.119
Exp4	VR66-07	Filter MJ	5.185	2.759	20.655
Exp4	VR66-07	Filter MJ	5.28	3.243	29.061
Exp2	R86-47	Starter	11.687	5.818	207.028
Exp2	R86-47	Starter	9.791	5.406	149.747
Exp2	R86-47	Starter	12.088	5.863	217.457
Exp2	R86-47	Starter	8.458	4.946	108.282
Exp2	R86-47	Starter	9.455	4.879	117.788
Exp2	R86-47	Starter	12.533	6.889	311.276
Exp2	R86-47	Starter	10.893	5.303	160.313
Exp2	R86-47	Starter	7.554	4.223	70.501
Exp2	R86-47	Starter	11.712	5.468	183.259
Exp2	R86-47	Starter	10.317	4.141	92.585
Exp2	R86-47	Starter	10.88	4.974	140.87
Exp2	R86-47	Starter	10.158	5.114	139.03
Exp2	R86-47	Starter	13.91	7.089	365.827
Exp2	R86-47	Starter	11.367	5.051	151.768
Exp2	R86-47	Starter	10.025	4.345	99.047
Exp2	R86-47	Starter	11.659	4.961	150.168
Exp2	R86-47	Starter	9.805	4.764	116.458
Exp2	R86-47	Starter	11.075	5.769	192.896
Exp2	R86-47	Starter	12.12	5.308	178.708
Exp2	R86-47	Starter	9.528	4.417	97.283
Exp2	R86-47	Starter	11.294	5.076	152.289
Exp2	R86-47	Starter	9.49	4.315	92.471
Exp2	R86-47	Starter	10.108	5.273	147.082
Exp2	R86-47	Starter	8.755	3.642	60.774
Exp2	R86-47	Starter	12.541	4.974	162.376
Exp2	R86-47	Starter	10.302	5.051	137.548
Exp2	R86-47	Starter	9.649	5.013	126.898
Exp2	R86-47	Starter	7.593	3.796	57.259
Exp2	R86-47	Starter	7.71	3.847	59.714
Exp2	R86-47	Starter	10.72	5.89	194.627
Exp2	R86-47	Starter	11.434	6.082	221.345
Exp2	R86-47	Starter	10.431	5.309	153.861
Exp2	R86-47	Starter	10.152	4.301	98.281
Exp2	R86-47	Starter	9.807	4.792	117.855
Exp2	R86-47	Starter	8.467	4.165	76.867
Exp2	R86-47	Starter	10.281	5.769	179.067
Exp2	R86-47	Starter	10.575	5.462	165.106
Exp2	R86-47	Starter	10.508	4.517	112.201
Exp2	R86-47	Starter	9.153	4.642	103.217
Exp2	R86-47	Starter	8.718	4.3	84.359
Exp2	R86-47	Starter	10.695	6.256	219.055
Exp2	R86-47	Starter	9.091	4.364	90.607
Exp2	R86-47	Starter	8.489	4.066	73.446
Exp2	R86-47	Starter	11.749	5.863	211.358
Exp2	R86-47	Starter	8.674	4.946	111.047
Exp2	R86-47	Starter	12.143	5.357	182.368
Exp2	R86-47	Starter	11.501	5.579	187.338
Exp2	R86-47	Starter	9.091	4.041	77.69
Exp2	R86-47	Starter	7.568	3.863	59.103
Exp2	R86-47	Starter	9.313	4.359	92.607
Exp2	R86-47	SJ	5.143	3.353	30.26
Exp2	R86-47	SJ	3.636	2.328	10.313
Exp2	R86-47	SJ	4.066	2.057	9.004
Exp2	R86-47	SJ	4.438	2.353	12.859
Exp2	R86-47	SJ	4.14	2.222	10.697
Exp2	R86-47	SJ	5.15	2.575	17.871
Exp2	R86-47	SJ	5.964	3.353	35.09
Exp2	R86-47	SJ	5.645	3.107	28.518
Exp2	R86-47	SJ	6.505	3.107	32.863
Exp2	R86-47	SJ	6.86	4.113	60.732
Exp2	R86-47	SJ	7.592	4.497	80.349
Exp2	R86-47	SJ	11.077	2.84	46.756
Exp2	R86-47	SJ	6.556	3.128	33.57
Exp2	R86-47	SJ	6.052	3.128	30.989
Exp2	R86-47	SJ	4.19	2.671	15.644
Exp2	R86-47	SJ	5.455	1.818	9.435
Exp2	R86-47	SJ	7.244	2.769	29.067
Exp2	R86-47	SJ	5.454	2.622	19.623
Exp2	R86-47	SJ	4.742	1.852	8.512
Exp2	R86-47	MJ	3.313	1.852	5.947
Exp2	R86-47	MJ	3.133	1.924	6.069
Exp2	R86-47	MJ	4.375	1.869	7.998
Exp2	R86-47	MJ	6.959	2.986	32.472
Exp2	R86-47	MJ	4.065	1.626	5.624
Exp2	R86-47	MJ	5.051	1.818	8.737
Exp2	R86-47	MJ	4.605	2.134	10.975
Exp2	R86-47	MJ	4.167	2.032	9.004
Exp2	R86-47	MJ	5.244	2.571	18.14
Exp2	R86-47	MJ	5.244	2.057	11.612
Exp2	R86-47	MJ	6.189	2.2	15.676
Exp2	R86-47	MJ	6.834	3.112	34.636
Exp2	R86-47	MJ	6.703	2.247	17.711
Exp2	R86-47	MJ	4.828	2.252	12.814
Exp2	R86-47	MJ	3.647	1.994	7.589
Exp2	R86-47	MJ	6.643	3.03	31.917
Exp2	R86-47	MJ	4.606	2.416	14.07
Exp2	R86-47	MJ	5.867	2.02	12.528
Exp2	R86-47	MJ	6.92	2.247	18.285
Exp2	R86-47	MJ	5.052	2.328	14.329
Exp2	R86-47	MJ	4.379	2.057	9.697
Exp2	R86-47	MJ	4.141	1.889	7.733
Exp2	R86-47	MJ	4.228	1.656	6.068
Exp2	R86-47	MJ	7.576	1.786	12.647
Exp2	R86-47	MJ	6.585	1.818	11.39
Exp2	R86-47	MJ	5.466	1.854	9.833
Exp2	R86-47	MJ	7.037	2.593	24.761
Exp2	R86-47	MJ	6.328	2.16	15.451
Exp3	R86-47	Starter	9.973	4.141	89.498
Exp3	R86-47	Starter	10.244	4.581	112.504
Exp3	R86-47	Starter	7.295	3.813	55.506
Exp3	R86-47	Starter	8.527	4.521	91.21
Exp3	R86-47	Starter	10.817	4.46	112.604
Exp3	R86-47	Starter	8	4.364	79.733
Exp3	R86-47	Starter	8.008	3.655	55.986
Exp3	R86-47	Starter	8.074	3.636	55.862
Exp3	R86-47	Starter	11.296	4.439	116.486
Exp3	R86-47	Starter	8	3.655	55.93
Exp3	R86-47	Starter	11.215	5.309	165.426
Exp3	R86-47	Starter	10.114	4.041	86.433
Exp3	R86-47	Starter	8.929	4.301	86.441
Exp3	R86-47	Starter	8.821	4.643	99.516
Exp3	R86-47	Starter	8.222	3.536	53.8
Exp3	R86-47	Starter	10.058	4.256	95.344
Exp3	R86-47	Starter	11.551	5.052	154.285
Exp3	R86-47	Starter	10.208	4.727	119.369
Exp3	R86-47	Starter	8.52	4.379	85.5
Exp3	R86-47	Starter	8.131	3.252	45.001
Exp3	R86-47	Starter	9.314	5.244	134.042
Exp3	R86-47	Starter	6.705	3.6	45.476
Exp3	R86-47	Starter	10.13	4.394	102.355
Exp3	R86-47	Starter	6.985	3.6	47.375
Exp3	R86-47	Starter	9.483	4	79.404
Exp3	R86-47	Starter	9.892	4.6	109.541
Exp3	R86-47	Starter	8.292	3.086	41.327
Exp3	R86-47	Starter	9.455	4.727	110.563
Exp3	R86-47	Starter	7.671	3.744	56.273
Exp3	R86-47	Starter	8.204	3.353	48.269
Exp3	R86-47	Starter	8.07	4.225	75.389
Exp3	R86-47	Starter	8.68	3.779	64.871
Exp3	R86-47	Starter	8.34	3.779	62.33
Exp3	R86-47	Starter	8.479	4.708	98.355
Exp3	R86-47	Starter	9.183	4.721	107.11
Exp3	R86-47	Starter	9.923	3.993	82.798
Exp3	R86-47	Starter	10.714	5	140.175
Exp3	R86-47	Starter	9.286	3.847	71.92
Exp3	R86-47	Starter	9.286	3.677	65.704
Exp3	R86-47	Starter	8.338	4.697	96.268
Exp3	R86-47	Starter	9.271	4.114	82.117
Exp3	R86-47	Starter	10.602	5.143	146.757
Exp3	R86-47	Starter	6.985	3.636	48.327
Exp3	R86-47	Starter	7.983	4.066	69.068
Exp3	R86-47	Starter	8.803	4.379	88.34
Exp3	R86-47	Starter	9.012	4.164	81.775
Exp3	R86-47	Starter	8.629	4.474	90.392
Exp3	R86-47	Starter	8.696	3.992	72.524
Exp3	R86-47	Starter	7.692	3.369	45.69
Exp3	R86-47	Starter	7.456	3.194	39.807
Exp3	R86-47	SJ	6.975	3.284	39.367
Exp3	R86-47	SJ	4.717	2.236	12.342
Exp3	R86-47	SJ	7.159	3.162	37.459
Exp3	R86-47	SJ	5.419	3.329	31.429
Exp3	R86-47	SJ	7.198	3.077	35.665
Exp3	R86-47	SJ	6.112	2.844	25.871
Exp3	R86-47	SJ	6.595	3.069	32.508
Exp3	R86-47	MJ	6.73	2.99	31.487
Exp3	R86-47	MJ	6.617	3.488	42.13
Exp3	R86-47	MJ	7.649	3.284	43.171
Exp3	R86-47	MJ	7.366	3.42	45.088
Exp3	R86-47	MJ	7.811	3.37	46.424
Exp3	R86-47	MJ	8.214	3.719	59.455
Exp3	R86-47	Filter SJ	4.021	1.724	6.254
Exp3	R86-47	Filter SJ	6.556	2.932	29.495
Exp3	R86-47	Filter SJ	6.428	2.879	27.883
Exp3	R86-47	Filter SJ	5.758	2.789	23.439
Exp3	R86-47	Filter SJ	4.379	2.212	11.213
Exp3	R86-47	Filter SJ	3.571	1.786	5.961
Exp3	R86-47	Filter SJ	4.074	1.481	4.676
Exp3	R86-47	Filter SJ	3.628	2.071	8.143
Exp3	R86-47	Filter SJ	3.862	1.597	5.155
Exp3	R86-47	Filter SJ	6.919	2.999	32.567
Exp3	R86-47	Filter MJ	4.521	2.095	10.384
Exp3	R86-47	Filter MJ	4.146	2.84	17.5
Exp3	R86-47	Filter MJ	4.941	1.527	6.029
Exp3	R86-47	Filter MJ	6.624	3.186	35.188
Exp3	R86-47	Filter MJ	5.919	3.085	29.481
Exp3	R86-47	Filter MJ	4.379	2.212	11.213
Exp3	R86-47	Filter MJ	5.439	2.719	21.043
Exp3	R86-47	Filter MJ	6.358	2.789	25.882
Exp3	R86-47	Filter MJ	5.708	2.78	23.086

## Sheet: Figure4_VOCs
Processed data for Figure 4 - Timeseries of volatile organic compound (VOC) emissions of aerosolized microalgae ensemble.
Data collected during four experiments (Exp 3 to 6) in the water tank, without microalgae without and with homogenization (Water and Water bubbling),
and with microalgae during homogenization (Mix), single jet (SJ9) and multiple jet (MJ3) treatment.
Sequential time points from the start of the experiment are provided in cycle (1.1 seconds) and the mixing ratio of ethanol in ppb.
Exp 4						Exp 3								Exp 5										Exp 6
Mix		SJ9		MJ3		Water		Mix		SJ9		MJ3		Water		Water bubbling		Mix		MJ3		SJ9		Water		Water bubbling		Mix		MJ3		SJ9
Time	Mixing ratio	Time	Mixing ratio	Time	Mixing ratio	Time	Mixing ratio	Time	Mixing ratio	Time	Mixing ratio	Time	Mixing ratio	Time	Mixing ratio	Time	Mixing ratio	Time	Mixing ratio	Time	Mixing ratio	Time	Mixing ratio	Time	Mixing ratio	Time	Mixing ratio	Time	Mixing ratio	Time	Mixing ratio	Time	Mixing ratio
1000	96.2518	1840	60.2143	5680	24.7132	0	1.8618	1320	2.04721	2700	19.656	6840	24.3117	0	84.0329	245	16.1329	3001	53.7174	4090	48.8853	10837	55.1348	0	406.234	742	268.145	1569	220.646	2935	412.262	9160	550.058
1001	87.7596	1841	57.7736	5681	24.1378	1	1.69101	1321	2.0362	2701	20.9112	6841	24.1813	1	84.4305	246	17.531	3002	55.5239	4091	50.6497	10838	52.3316	1	390.911	743	276.006	1570	218.345	2936	404.817	9161	557.102
1002	85.303	1842	56.1936	5682	23.8504	2	2.16007	1322	2.00079	2702	20.2887	6842	24.362	2	83.4583	247	16.373	3003	53.5468	4092	49.007	10839	53.4941	2	390.405	744	277.624	1571	220.383	2937	415.388	9162	552.924
1003	90.5547	1843	58.24	5683	24.7845	3	1.85083	1323	1.97794	2703	21.2121	6843	23.3021	3	83.7472	248	17.7757	3004	56.0009	4093	50.514	10840	50.3237	3	385.185	745	278.158	1572	217.264	2938	419.216	9163	553.2
1004	84.1904	1844	59.0152	5684	24.0528	4	2.1293	1324	2.07121	2704	20.3173	6844	23.2533	4	85.2007	249	15.3545	3005	54.2382	4094	49.8339	10841	51.5812	4	386.773	746	261.594	1573	215.677	2939	404.102	9164	556.609
1005	82.5604	1845	58.4001	5685	24.9202	5	2.2679	1325	2.44494	2705	20.6565	6845	23.5495	5	83.7136	250	16.8185	3006	54.8801	4095	50.7584	10842	54.4875	5	388.779	747	279.051	1574	205.379	2940	415.037	9165	565.002
1006	82.3733	1846	52.6547	5686	25.0158	6	1.76662	1326	2.17608	2706	20.7319	6846	23.616	6	84.9043	251	16.8468	3007	53.2414	4096	51.8827	10843	52.5278	6	392.663	748	273.27	1575	211.779	2941	422.38	9166	559.141
1007	82.1663	1847	54.1615	5687	25.1823	7	1.94775	1327	2.12932	2707	20.93	6847	24.262	7	85.4628	252	17.774	3008	55.4542	4097	51.3247	10844	54.8448	7	389.976	749	275.91	1576	208.995	2942	417.397	9167	550.82
1008	81.5242	1848	52.5851	5688	24.6651	8	2.09705	1328	2.54927	2708	21.0983	6848	23.5383	8	84.4947	253	16.5957	3009	54.0468	4098	49.9719	10845	49.2814	8	390.223	750	271.853	1577	212.394	2943	422.67	9168	565.549
1009	83.5559	1849	51.2678	5689	24.6738	9	1.86219	1329	2.0706	2709	19.9234	6849	23.6427	9	87.4467	254	16.5123	3010	53.5209	4099	49.3332	10846	54.0791	9	389.309	751	265.842	1578	203.985	2944	410.506	9169	541.377
1010	81.5537	1850	52.2374	5690	24.0408	10	1.8639	1330	1.90749	2710	19.9632	6850	23.8519	10	85.8557	255	16.2021	3011	52.2284	4100	50.0131	10847	52.9949	10	391.052	752	266.014	1579	210.749	2945	410.946	9170	553.342
1011	87.8238	1851	53.8778	5691	24.8386	11	1.80169	1331	2.16434	2711	19.6697	6851	23.4301	11	84.7574	256	16.8547	3012	54.5923	4101	49.9572	10848	52.1005	11	392.42	753	269.42	1580	202.311	2946	412.15	9171	567.81
1012	92.3384	1852	52.4851	5692	24.6171	12	1.80329	1332	2.17594	2712	20.8621	6852	23.1544	12	83.3118	257	16.7952	3013	52.9656	4102	50.4808	10849	51.3531	12	388.1	754	271.719	1581	210.105	2947	411.058	9172	544.994
1013	94.1977	1853	51.5782	5693	24.0721	13	1.65515	1333	2.09458	2713	21.4065	6853	22.8876	13	85.7704	258	16.59	3014	54.755	4103	49.4044	10850	52.6368	13	392.796	755	273.488	1582	200.921	2948	416.307	9173	544.899
1014	95.1323	1854	51.5089	5694	23.5099	14	1.89278	1334	1.98942	2714	20.6397	6854	22.528	14	86.8992	259	16.1313	3015	52.3581	4104	50.2948	10851	52.599	14	394.081	756	266.333	1583	208.201	2949	426.172	9174	550.969
1015	94.2849	1855	51.3875	5695	24.4732	15	2.14049	1335	2.18767	2715	19.5384	6855	23.4489	15	86.3405	260	16.7396	3016	54.6501	4105	50.4699	10852	51.6203	15	382.058	757	271.123	1584	201.589	2950	419.936	9175	554.099
1016	98.8532	1856	51.6702	5696	23.6959	16	1.8642	1336	2.01283	2716	22.1655	6856	23.6512	16	90.4465	261	17.244	3017	54.0482	4106	49.311	10853	53.694	16	406.333	758	268.58	1585	204.806	2951	427.788	9176	560.671
1017	105.055	1857	52.2069	5697	24.1901	17	1.93036	1337	2.36267	2717	22.5951	6857	24.0085	17	85.9104	262	15.9747	3018	53.194	4107	49.306	10854	52.4994	17	402.455	759	262.855	1586	209.554	2952	419.178	9177	546.91
1018	106.134	1858	54.1942	5698	22.8831	18	2.14605	1338	2.03602	2718	19.8753	6858	22.2404	18	88.3423	263	17.1987	3019	53.5761	4108	48.7297	10855	51.7388	18	393.439	760	269.299	1587	208.743	2953	424.963	9178	561.139
1019	103.429	1859	52.2755	5699	23.6912	19	1.86665	1339	2.08266	2719	20.4381	6859	22.77	19	90.5111	264	16.2611	3020	55.4322	4109	50.6011	10856	52.4966	19	382.715	761	265.736	1588	212.549	2954	428.431	9179	548.062
1020	95.5358	1860	51.4871	5700	24.7915	20	1.89871	1340	1.83792	2720	19.8092	6860	23.7362	20	87.3188	265	16.085	3021	56.3782	4110	53.0036	10857	51.9104	20	389.688	762	271.284	1589	208.702	2955	419.824	9180	539.547
1021	90.7817	1861	51.7787	5701	23.5356	21	2.01681	1341	2.16493	2721	19.6924	6861	23.3331	21	89.2513	266	16.2065	3022	54.4362	4111	50.7261	10858	50.0866	21	391.387	763	274.646	1590	217.941	2956	430.594	9181	548.143
1022	88.675	1862	51.4121	5702	25.062	22	2.02924	1342	2.23434	2722	20.3435	6862	22.7163	22	89.207	267	16.694	3023	55.2186	4112	49.6882	10859	53.6288	22	395.548	764	268.531	1591	220.89	2957	419.162	9182	541.294
1023	87.9009	1863	49.6662	5703	23.6524	23	2.00902	1343	2.00104	2723	21.1195	6863	22.4991	23	86.9809	268	16.5588	3024	53.8385	4113	51.5289	10860	53.6546	23	399.918	765	269.629	1592	227.831	2958	425.197	9183	565.667
1024	86.5981	1864	50.055	5704	25.7977	24	1.8276	1344	2.21099	2724	21.6538	6864	23.0256	24	84.2022	269	16.2981	3025	54.3383	4114	51.0387	10861	52.6116	24	395.505	766	283.992	1593	231.325	2959	424.693	9184	559.599
1025	86.0813	1865	52.3425	5705	36.1838	25	1.99057	1345	2.2805	2725	19.8783	6865	22.077	25	82.3237	270	15.7486	3026	53.8636	4115	52.4507	10862	54.3298	25	386.926	767	311.351	1594	237.302	2960	427.574	9185	541.257
1026	82.2542	1866	50.0021	5706	38.7018	26	1.75471	1346	2.1763	2726	20.9949	6866	22.2795	26	83.686	271	15.8709	3027	53.8694	4116	53.8254	10863	50.4932	26	393.264	768	343.824	1595	237.637	2961	434.349	9186	548.536
1027	79.3522	1867	50.7338	5707	39.7994	27	1.88582	1347	2.10575	2727	19.3914	6867	21.8239	27	87.3285	272	15.4598	3028	54.5189	4117	49.0094	10864	52.818	27	395.315	769	359.157	1596	240.832	2962	428.502	9187	558.637
1028	82.1781	1868	49.5838	5708	40.4545	28	1.72511	1348	2.141	2728	20.6376	6868	22.032	28	85.8111	273	15.6356	3029	52.6626	4118	51.1171	10865	52.9881	28	388.386	770	421.018	1597	240.364	2963	431.96	9188	563.864
1029	90.4368	1869	49.5745	5709	39.7774	29	2.07244	1349	2.21155	2729	19.3833	6869	22.777	29	83.7326	274	15.9234	3030	50.1164	4119	52.1304	10866	53.3914	29	376.066	771	470.885	1598	249.999	2964	438.105	9189	573.858
1030	83.6583	1870	48.7308	5710	37.7478	30	1.98763	1350	2.6538	2730	19.767	6870	22.8934	30	86.2293	275	15.8545	3031	53.6236	4120	50.9527	10867	52.0209	30	384.451	772	519.082	1599	246.453	2965	440.522	9190	569.65
1031	76.3539	1871	50.9049	5711	38.5311	31	2.01096	1351	2.39775	2731	20.7409	6871	23.041	31	86.4772	276	16.2639	3032	52.4141	4121	51.9187	10868	52.184	31	390.73	773	577.643	1600	253.552	2966	435.543	9191	560.422
1032	76.7426	1872	50.4651	5712	37.451	32	1.96905	1352	2.30423	2732	19.9602	6872	22.1673	32	88.3555	277	16.5096	3033	55.0087	4122	50.3716	10869	53.0267	32	382.272	774	649.018	1601	265.283	2967	452.925	9192	553.642
1033	78.578	1873	50.1121	5713	34.7813	33	2.23096	1353	1.97789	2733	20.3492	6873	21.3262	33	86.784	278	15.8161	3034	56.0046	4123	50.2941	10870	52.2635	33	396.362	775	700.726	1602	264.039	2968	441.256	9193	555.152
1034	75.2996	1874	49.7987	5714	35.61	34	1.99398	1354	2.23416	2734	19.6488	6874	22.1752	34	87.9486	279	16.1127	3035	53.7575	4124	50.5101	10871	52.8424	34	375.295	776	733.061	1603	270.544	2969	445.031	9194	562.443
1035	75.5614	1875	48.5576	5715	33.9705	35	2.0602	1355	2.3738	2735	19.8764	6875	21.5562	35	86.6199	280	16.3133	3036	54.2323	4125	51.6396	10872	53.7861	35	386.466	777	758.31	1604	276.402	2970	446.37	9195	547.298
1036	76.2044	1876	49.56	5716	32.956	36	2.07326	1356	2.21102	2736	20.4209	6876	22.2033	36	88.626	281	15.842	3037	53.6709	4126	53.3976	10873	52.6785	36	386.648	778	797.168	1605	269.269	2971	447.871	9196	547.368
1037	71.7329	1877	49.3602	5717	32.2414	37	1.95503	1357	2.25808	2737	19.4973	6877	21.5031	37	86.851	282	15.8388	3038	52.3282	4127	52.5932	10874	51.0309	37	384.922	779	830.722	1606	275.198	2972	458.863	9197	573.014
1038	77.2485	1878	49.2769	5718	30.8265	38	1.99969	1358	2.21076	2738	19.7696	6878	22.4779	38	89.239	283	16.0682	3039	53.8076	4128	51.7054	10875	54.1958	38	374.59	780	874.857	1607	279.253	2973	452.977	9198	549.991
1039	71.2236	1879	49.1127	5719	30.6285	39	2.28465	1359	2.04842	2739	19.4371	6879	22.5261	39	90.1164	284	15.536	3040	52.9849	4129	51.6408	10876	54.8207	39	385.796	781	864.089	1608	292.196	2974	448.79	9199	546.508
1040	71.1093	1880	49.0733	5720	30.626	40	2.11165	1360	1.88505	2740	19.4716	6880	22.5658	40	89.3431	285	14.8785	3041	51.1535	4130	51.0541	10877	54.6358	40	384.045	782	870.17	1609	302.767	2975	443.073	9200	543.844
1041	75.7897	1881	49.0029	5721	30.0299	41	1.90625	1361	2.02434	2741	19.475	6881	21.8806	41	90.2225	286	15.7694	3042	53.8316	4131	51.3268	10878	54.4546	41	379.409	783	900.708	1610	292.982	2976	447.101	9201	561.367
1042	75.3127	1882	50.1052	5722	30.0667	42	1.65626	1362	2.2809	2742	19.2424	6882	22.1039	42	88.7069	287	15.8277	3043	54.7573	4132	50.7291	10879	52.0992	42	377.746	784	880.497	1611	297.195	2977	445.483	9202	569.686
1043	76.8721	1883	46.7117	5723	29.8127	43	1.86494	1363	2.35089	2743	19.345	6883	21.7198	43	86.9727	288	15.5824	3044	56.3058	4133	50.3219	10880	55.2834	43	372.275	785	864.934	1612	311.255	2978	456.926	9203	559.536
1044	71.9197	1884	46.9411	5724	28.7693	44	2.11557	1364	2.12973	2744	18.8733	6884	22.6312	44	88.6934	289	15.5921	3045	54.3915	4134	50.8213	10881	52.8667	44	377.927	786	860.288	1613	303.825	2979	457.104	9204	564.377
1045	69.3911	1885	46.4855	5725	28.6518	45	1.95159	1365	2.15269	2745	19.5896	6885	22.8847	45	86.8439	290	15.0692	3046	53.5989	4135	51.2752	10882	54.0591	45	385.511	787	867.89	1614	300.249	2980	452.866	9205	562.146
1046	69.0901	1886	47.6328	5726	29.2625	46	2.10413	1366	2.25763	2746	18.7199	6886	21.62	46	85.897	291	15.2862	3047	52.8641	4136	49.0226	10883	53.0323	46	377.958	788	843.937	1615	312.599	2981	448.648	9206	571.045
1047	67.0945	1887	47.1781	5727	28.6832	47	2.22408	1367	2.29221	2747	18.7519	6887	21.6254	47	86.5184	292	15.3569	3048	51.995	4137	52.0659	10884	53.3532	47	376.889	789	844.095	1616	320.588	2982	453.893	9207	567.12
1048	67.3228	1888	48.7959	5728	27.4027	48	1.79792	1368	2.30453	2748	19.1162	6888	22.2666	48	85.827	293	15.8432	3049	53.1109	4138	54.3763	10885	54.3222	48	378.562	790	839.278	1617	318.623	2983	452.403	9208	560.31
1049	67.0486	1889	46.6058	5729	28.4415	49	2.10305	1369	1.79172	2749	19.642	6889	21.0734	49	86.9078	294	15.017	3050	52.2573	4139	52.3476	10886	53.3412	49	379.929	791	820.912	1618	325.496	2984	460.483	9209	567.443
1050	66.6058	1890	50.1439	5730	28.4886	50	2.03784	1370	2.22235	2750	20.0773	6890	21.8933	50	85.6052	295	15.4933	3051	52.0457	4140	53.626	10887	52.7248	50	382.271	792	802.153	1619	334.143	2985	470.061	9210	566.727
1051	66.2826	1891	51.1083	5731	27.6308	51	2.05894	1371	2.02492	2751	19.3479	6891	21.5114	51	87.3004	296	15.2867	3052	53.6535	4141	50.5737	10888	55.4215	51	385.573	793	776.642	1620	351.454	2986	459.629	9211	570.722
1052	65.7154	1892	54.507	5732	27.5821	52	1.77482	1372	1.93156	2752	19.5025	6892	21.6659	52	84.2193	297	15.3631	3053	54.5719	4142	52.619	10889	55.0965	52	383.887	794	771.333	1621	350.817	2987	457.13	9212	566.216
1053	65.6189	1893	52.7244	5733	27.2259	53	2.01468	1373	2.16441	2753	19.5627	6893	22.2822	53	83.2101	298	15.8246	3054	54.4225	4143	51.2306	10890	54.9918	53	387.66	795	742.853	1622	354.473	2988	444.412	9213	547.427
1054	64.2277	1894	53.5455	5734	28.1564	54	2.26583	1374	2.05934	2754	20.3353	6894	21.9429	54	86.366	299	15.4976	3055	50.948	4144	52.309	10891	53.3447	54	390.422	796	734.011	1623	340.547	2989	461.034	9214	575.012
1055	63.7551	1895	52.2908	5735	27.7349	55	1.80779	1375	1.90746	2755	19.6204	6895	21.8904	55	85.6047	300	15.187	3056	54.1596	4145	49.9041	10892	54.4818	55	379.245	797	731.487	1624	351.204	2990	471.754	9215	563.047
1056	65.8482	1896	48.7603	5736	26.9975	56	1.89646	1376	2.29241	2756	19.2689	6896	21.3691	56	85.8972	301	15.854	3057	52.5841	4146	51.9395	10893	51.1089	56	375.565	798	715.716	1625	359.393	2991	450.335	9216	581.561
1057	69.3548	1897	52.7609	5737	27.5803	57	1.79961	1377	2.1292	2757	18.7732	6897	21.5765	57	84.0398	302	15.2948	3058	52.6958	4147	52.4979	10894	53.1101	57	387.645	799	695.629	1626	357.891	2992	482.485	9217	565.073
1058	72.1756	1898	50.3137	5738	27.4157	58	2.04196	1378	1.87293	2758	19.5312	6898	21.3812	58	89.6292	303	15.7281	3059	54.0173	4148	51.7989	10895	55.4165	58	387.693	800	690.942	1627	352.737	2993	465.066	9218	574.718
1059	72.8603	1899	46.6391	5739	25.96	59	1.85703	1379	2.44368	2759	20.6012	6899	21.7394	59	91.5355	304	15.989	3060	52.5316	4149	52.2744	10896	54.1684	59	386.851	801	695.344	1628	368.865	2994	467.44	9219	573.951
1060	71.8296	1900	47.0508	5740	26.266	60	1.71611	1380	2.14115	2760	19.0608	6900	21.9071	60	87.0239	305	15.4281	3061	53.412	4150	53.344	10897	53.8012	60	380.361	802	669.667	1629	365.232	2995	467.612	9220	570.963
1061	79.6291	1901	49.1731	5741	26.9412	61	1.84924	1381	1.87255	2761	18.8878	6901	21.7858	61	87.7233	306	14.9994	3062	52.357	4151	51.3617	10898	52.0313	61	387.488	803	670.28	1630	380.659	2996	471.044	9221	557.216
1062	83.9433	1902	49.0461	5742	25.9555	62	1.8393	1382	2.05912	2762	18.6553	6902	21.8271	62	85.4639	307	14.7551	3063	52.5914	4152	52.6446	10899	52.943	62	380.939	804	679.135	1631	369.954	2997	474.325	9222	560.453
1063	71.9119	1903	46.7188	5743	26.2237	63	1.8299	1383	2.02475	2763	19.0259	6903	22.1172	63	87.9022	308	14.6848	3064	51.1981	4153	50.6557	10900	52.9534	63	382.039	805	654.6	1632	375.193	2998	465.738	9223	585.071
1064	70.6197	1904	45.9285	5744	27.1735	64	1.99594	1384	2.22218	2764	19.5381	6904	21.248	64	84.1361	309	16.6354	3065	53.6239	4154	51.6168	10901	52.4853	64	379.69	806	634.718	1633	385.291	2999	472.056	9224	576.559
1065	70.5533	1905	46.7013	5745	26.4102	65	1.86531	1385	2.08262	2765	18.7908	6905	21.7126	65	83.5694	310	15.3361	3066	53.7026	4155	51.2489	10902	51.6592	65	375.581	807	630.061	1634	396.222	3000	465.087	9225	565.05
1066	72.0129	1906	48.2029	5746	26.3092	66	1.9111	1386	1.82625	2766	18.6491	6906	21.3168	66	82.1059	311	15.373	3067	53.4475	4156	51.1941	10903	53.772	66	377.409	808	625.203	1635	392.966	3001	479.692	9226	579.392
1067	68.0297	1907	46.8932	5747	26.7555	67	1.71438	1387	1.86121	2767	19.0639	6907	21.0392	67	78.9339	312	15.364	3068	53.2533	4157	51.6613	10904	55.4814	67	382.061	809	628.85	1636	398.638	3002	473.169	9227	557.42
1068	67.1772	1908	46.6609	5748	25.6969	68	1.94694	1388	2.29257	2768	18.7208	6908	22.1946	68	78.4954	313	15.2773	3069	54.7569	4158	53.1745	10905	53.4545	68	364.109	810	640.635	1637	399.207	3003	480.283	9228	553.161
1069	69.952	1909	46.8798	5749	26.7365	69	1.91555	1389	1.96647	2769	19.5477	6909	21.822	69	74.0475	314	15.024	3070	51.8926	4159	51.6365	10906	55.0971	69	379.699	811	617.234	1638	408.22	3004	483.803	9229	571.324
1070	77.4017	1910	47.8745	5750	25.9649	70	1.80647	1390	2.18794	2770	18.5246	6910	21.6071	70	75.4696	315	15.0293	3071	53.1685	4160	51.1751	10907	55.0784	70	370.873	812	619.185	1639	403.466	3005	465.949	9230	547.151
1071	79.6902	1911	47.8176	5751	25.9355	71	2.00657	1391	2.28045	2771	19.5016	6911	22.0615	71	72.1794	316	15.0434	3072	52.6065	4161	50.9319	10908	52.2535	71	372.563	813	612.673	1640	410.928	3006	474.291	9231	550.407
1072	70.5309	1912	47.2486	5752	25.8664	72	1.89748	1392	2.15249	2772	18.253	6912	21.9234	72	72.9571	317	15.8519	3073	52.5728	4162	52.9553	10909	52.7886	72	382.575	814	595.395	1641	417.437	3007	475.1	9232	577.805
1073	68.4764	1913	45.5465	5753	26.0082	73	2.06446	1393	1.72125	2773	19.5724	6913	21.0474	73	74.8657	318	15.6414	3074	53.2422	4163	51.8738	10910	52.8216	73	383.547	815	609.928	1642	410.498	3008	483.608	9233	569.266
1074	67.9548	1914	46.6726	5754	26.1811	74	1.80036	1394	1.97754	2774	18.7627	6914	21.1612	74	70.6007	319	15.2394	3075	53.4417	4164	52.4624	10911	51.8384	74	379.951	816	610.7	1643	414.228	3009	479.118	9234	554.285
1075	70.8905	1915	48.0532	5755	24.9322	75	1.80201	1395	2.03621	2775	19.1642	6915	20.8085	75	68.3248	320	15.5711	3076	55.3354	4165	54.3799	10912	53.126	75	381.281	817	603.746	1644	424.187	3010	473.034	9235	566.422
1076	75.33	1916	44.9989	5756	25.4589	76	2.04669	1396	1.88461	2776	17.9463	6916	21.2419	76	68.4376	321	15.939	3077	51.9126	4166	52.4321	10913	54.1131	76	371.849	818	598.748	1645	416.083	3011	461.835	9236	551.343
1077	73.8673	1917	45.3972	5757	26.382	77	1.98214	1397	2.03634	2777	18.9769	6917	22.1243	77	67.5692	322	15.4535	3078	54.1354	4167	50.2704	10914	52.1138	77	373.783	819	589.077	1646	422.159	3012	500.59	9237	559.711
1078	72.387	1918	45.4945	5758	25.8205	78	1.9615	1398	2.10591	2778	19.2193	6918	20.7161	78	67.0679	323	15.2533	3079	54.1589	4168	51.7593	10915	51.9118	78	387.102	820	598.87	1647	431.196	3013	481.456	9238	576.443
1079	72.2792	1919	46.1974	5759	26.2724	79	1.98465	1399	2.05937	2779	18.483	6919	20.798	79	66.3499	324	15.5942	3080	55.0151	4169	52.7651	10916	55.1442	79	376.173	821	601.806	1648	432.124	3014	474.396	9239	554.731
1080	71.0984	1920	44.8287	5760	25.3479	80	1.69714	1400	2.07048	2780	18.5902	6920	21.4812	80	66.5411	325	15.8487	3081	54.9313	4170	52.8031	10917	53.6919	80	378.174	822	574.355	1649	442.144	3015	479.462	9240	566.306
1081	68.0487	1921	46.7213	5761	26.4334	81	2.01004	1401	1.95272	2781	18.0691	6921	20.1529	81	63.3065	326	14.4206	3082	52.8262	4171	51.5839	10918	53.6242	81	376.204	823	562.318	1650	436.471	3016	487.677	9241	572.77
1082	68.7091	1922	45.1981	5762	25.2164	82	2.03306	1402	2.22025	2782	18.6612	6922	21.1176	82	63.5554	327	15.2163	3083	51.3903	4172	50.237	10919	54.6681	82	376.232	824	583.75	1651	434.589	3017	469.766	9242	556.607
1083	68.7122	1923	44.2229	5763	26.7687	83	1.76758	1403	2.20773	2783	18.6224	6923	21.1598	83	59.8523	328	15.2186	3084	52.6499	4173	52.2292	10920	53.9776	83	379.93	825	578.235	1652	433.362	3018	475.85	9243	579.133
1084	68.2498	1924	45.7294	5764	26.2304	84	2.03621	1404	2.12635	2784	18.8724	6924	20.5219	84	60.1879	329	14.0625	3085	51.6786	4174	50.5524	10921	53.4477	84	385.235	826	577.349	1653	431.548	3019	481.434	9244	565.328
1085	66.9851	1925	44.2324	5765	25.678	85	1.66994	1405	2.11502	2785	18.5061	6925	21.59	85	56.8117	330	14.5696	3086	52.9584	4175	51.3161	10922	54.5131	85	384.409	827	561.979	1654	442.557	3020	489.176	9245	555.153
1086	68.6819	1926	45.7323	5766	25.3358	86	1.79352	1406	1.98677	2786	19.428	6926	20.5595	86	59.6245	331	15.6323	3087	53.5308	4176	52.5792	10923	54.2215	86	363.741	828	565.894	1655	438.27	3021	481.017	9246	563.088
1087	69.6959	1927	44.8744	5767	24.9549	87	1.86139	1407	2.18492	2787	19.0009	6927	21.6365	87	60.0407	332	14.8834	3088	52.6439	4177	51.1869	10924	54.8317	87	369.031	829	566.959	1656	443.477	3022	488.391	9247	564.701
1088	69.3868	1928	46.2465	5768	25.9897	88	1.87376	1408	1.77727	2788	18.831	6928	19.9527	88	58.5088	333	14.1313	3089	51.5929	4178	52.3472	10925	54.9071	88	382.64	830	561.311	1657	445.253	3023	492.226	9248	572.516
1089	70.3691	1929	44.8764	5769	25.1694	89	1.87514	1409	2.17313	2789	19.164	6929	20.7621	89	58.8753	334	14.7929	3090	53.8794	4179	53.4846	10926	52.2693	89	385.301	831	563.21	1658	444.167	3024	491.816	9249	569.353
1090	72.0637	1930	44.6471	5770	26.2209	90	1.94385	1410	2.14922	2790	17.3987	6930	20.6859	90	58.5943	335	14.8712	3091	52.9533	4180	50.4369	10927	54.7631	90	374.811	832	553.812	1659	455.58	3025	478.609	9250	578.852
1091	71.2396	1931	44.0352	5771	26.5106	91	2.02342	1411	2.30127	2791	19.7747	6931	20.8013	91	56.6383	336	14.6414	3092	53.6273	4181	50.9152	10928	53.3161	91	376.288	833	570.259	1660	448.921	3026	481.663	9251	559.018
1092	71.6843	1932	44.2677	5772	25.6634	92	2.13668	1412	2.3006	2792	18.9416	6932	20.0517	92	54.7816	337	14.7682	3093	52.2409	4182	52.6772	10929	52.2241	92	379.71	834	559.24	1661	438.712	3027	494.124	9252	559.017
1093	69.7066	1933	44.9106	5773	26.2642	93	1.9699	1413	2.26632	2793	17.9658	6933	21.254	93	58.3302	338	13.9577	3094	52.1641	4183	54.5064	10930	53.0419	93	369.199	835	560.323	1662	443.165	3028	493.052	9253	568.985
1094	70.9338	1934	44.0798	5774	25.1611	94	2.07212	1414	2.07973	2794	19.5419	6934	20.6857	94	57.2657	339	14.6545	3095	54.2144	4184	52.1195	10931	53.0012	94	382.206	836	554.12	1663	450.137	3029	481.06	9254	573.501
1095	69.5109	1935	43.5472	5775	25.9424	95	1.91639	1415	2.2192	2795	18.3804	6935	20.7695	95	56.8206	340	14.444	3096	53.19	4185	52.1535	10932	52.8825	95	372.522	837	553.65	1664	449.349	3030	483.649	9255	562.775
1096	71.4226	1936	43.2067	5776	24.1996	96	1.68174	1416	2.1027	2796	20.1354	6936	20.7241	96	58.0632	341	14.4754	3097	54.9711	4186	50.982	10933	52.7345	96	376.421	838	556.984	1665	447.198	3031	491.948	9256	546.823
1097	68.0517	1937	43.5654	5777	25.7815	97	1.70512	1417	2.1597	2797	17.9341	6937	21.0642	97	60.2439	342	14.7171	3098	54.5499	4187	53.3464	10934	53.2807	97	375.361	839	561.115	1666	454.512	3032	473.283	9257	563.86
1098	67.7098	1938	42.6794	5778	26.0584	98	1.81855	1418	1.9966	2798	18.124	6938	19.9282	98	57.8083	343	14.4677	3099	54.1456	4188	50.6244	10935	53.841	98	381.966	840	549.876	1667	461.83	3033	487.639	9258	569.061
1099	69.8179	1939	43.6967	5779	26.6136	99	1.79724	1419	2.22846	2799	18.5456	6939	20.7922	99	55.7697	344	14.143	3100	56.559	4189	52.3444	10936	54.7579	99	371.552	841	544.823	1668	445.89	3034	494.478	9259	550.491
1100	67.7937	1940	43.192	5780	24.8856	100	2.02344	1420	1.92544	2800	18.5025	6940	21.1137	100	58.0943	345	15.5169	3101	53.6251	4190	50.6874	10937	54.799	100	382.496	842	554.259	1669	452.245	3035	491.353	9260	557.731
1101	68.8443	1941	43.1899	5781	25.7477	101	2.36234	1421	1.9716	2801	18.882	6941	21.1273	101	56.7291	346	15.0166	3102	52.6115	4191	52.679	10938	55.1051	101	382.221	843	559.534	1670	463.126	3036	482.264	9261	565.373
1102	67.9355	1942	43.8363	5782	24.9023	102	1.96774	1422	2.10952	2802	19.1005	6942	21.4563	102	53.4929	347	14.7913	3103	55.3712	4192	52.0836	10939	53.1601	102	382.599	844	559.607	1671	458.356	3037	495.863	9262	571.396
1103	68.4372	1943	44.3871	5783	25.3038	103	2.12484	1423	1.93491	2803	18.8121	6943	21.2228	103	53.8905	348	14.7672	3104	52.4887	4193	53.0709	10940	54.7886	103	373.601	845	558.436	1672	454.585	3038	489.744	9263	566.619
1104	70.4163	1944	45.7375	5784	26.1867	104	2.21445	1424	2.16617	2804	18.3024	6944	19.6792	104	54.6636	349	14.7745	3105	55.3499	4194	51.1629	10941	55.4744	104	381.861	846	558.92	1673	454.868	3039	499.046	9264	570.516
1105	69.937	1945	43.4793	5785	26.977	105	2.02283	1425	2.18859	2805	19.185	6945	20.7424	105	50.9207	350	14.6907	3106	52.4172	4195	52.2914	10942	53.9704	105	384.158	847	551.669	1674	469.173	3040	500.416	9265	575.989
1106	69.4112	1946	45.8636	5786	24.9647	106	2.03392	1426	2.17663	2806	18.4072	6946	21.2225	106	50.2062	351	14.2195	3107	52.8749	4196	53.7489	10943	55.5556	106	376.463	848	575.319	1675	463.791	3041	482.422	9266	579.499
1107	67.1887	1947	46.4748	5787	25.6857	107	2.19196	1427	1.99025	2807	18.7873	6947	20.2634	107	49.2839	352	15.0301	3108	53.5118	4197	50.246	10944	54.7719	107	374.077	849	560.895	1676	458.165	3042	499.935	9267	583.508
1108	70.4684	1948	42.9079	5788	24.9835	108	1.98874	1428	2.34825	2808	18.9348	6948	20.6803	108	49.0448	353	14.4956	3109	54.795	4198	51.4618	10945	54.9961	108	382.549	850	554.452	1677	445.493	3043	493.56	9268	584.548
1109	68.249	1949	45.4394	5789	25.2705	109	1.98762	1429	2.24334	2809	19.0745	6949	20.4021	109	48.0149	354	14.7418	3110	54.8092	4199	52.7736	10946	53.7917	109	365.431	851	561.647	1678	458.56	3044	477.371	9269	587.816
1110	70.9624	1950	44.7713	5790	25.0041	110	2.21266	1430	2.3004	2810	18.3425	6950	20.3418	110	48.1725	355	14.4616	3111	53.32	4200	52.313	10947	54.3352	110	374.682	852	554.287	1679	458.562	3045	485.878	9270	570.632
1111	73.186	1951	45.4216	5791	25.6617	111	1.93131	1431	2.04535	2811	18.8971	6951	20.767	111	47.0493	356	14.92	3112	51.2343	4201	50.8111	10948	55.6296	111	372.309	853	542.41	1680	469.854	3046	497.749	9271	568.588
1112	72.1624	1952	45.3161	5792	25.2993	112	1.9982	1432	2.19516	2812	18.6085	6952	20.3922	112	45.199	357	15.1262	3113	51.219	4202	50.6607	10949	53.8662	112	363.427	854	552.334	1681	469.908	3047	490.399	9272	562.49
1113	70.56	1953	44.7334	5793	24.577	113	2.0993	1433	1.90532	2813	19.2516	6953	20.1337	113	45.2393	358	14.3592	3114	52.4924	4203	50.5815	10950	53.6525	113	370.896	855	540.93	1682	470.174	3048	483.044	9273	573.79
1114	67.9135	1954	44.3806	5794	24.864	114	2.06546	1434	1.78912	2814	18.7326	6954	20.3008	114	43.7359	359	13.8464	3115	53.2745	4204	51.5497	10951	55.3651	114	372.262	856	570.296	1683	470.529	3049	493.009	9274	574.763
1115	70.6069	1955	44.5076	5795	25.2427	115	2.24443	1435	2.04286	2815	18.7388	6955	20.732	115	43.7971	360	14.1098	3116	55.308	4205	52.2069	10952	52.9033	115	374.697	857	535.052	1684	460.732	3050	496.583	9275	589.52
1116	67.1145	1956	44.0453	5796	25.5114	116	1.90725	1436	1.93769	2816	18.4255	6956	20.9623	116	40.1338	361	14.3022	3117	55.0506	4206	51.0658	10953	55.8211	116	381.893	858	547.718	1685	468.762	3051	485.023	9276	567.238
1117	67.2951	1957	43.9111	5797	25.3049	117	2.1316	1437	2.04105	2817	18.7399	6957	20.9661	117	43.4175	362	15.2529	3118	53.2572	4207	52.8765	10954	54.9801	117	378.508	859	559.086	1686	451.608	3052	498.768	9277	587.232
1118	67.2227	1958	43.7584	5798	24.995	118	2.17656	1438	2.13305	2818	18.2113	6958	21.0297	118	41.7301	363	14.1185	3119	53.5799	4208	52.5478	10955	55.198	118	376.468	860	542.942	1687	457.313	3053	501.451	9278	554.609
1119	67.6264	1959	44.3911	5799	25.5773	119	1.9641	1439	1.94746	2819	18.3981	6959	20.9129	119	40.5203	364	14.7747	3120	53.6544	4209	49.9727	10956	53.966	119	374.391	861	557.484	1688	465.394	3054	481.602	9279	574.175
1120	65.0885	1960	45.1022	5800	25.115	120	2.02074	1440	2.00541	2820	17.8962	6960	20.0998	120	40.4971	365	14.5647	3121	52.2584	4210	50.1771	10957	53.3217	120	370.168	862	558.013	1689	456.85	3055	483.728	9280	585.802
1121	64.2677	1961	45.1758	5801	25.6106	121	2.30145	1441	2.14315	2821	18.6417	6961	20.6802	121	38.3744	366	15.2485	3122	51.6679	4211	51.4419	10958	52.5685	121	367.582	863	548.354	1690	459.911	3056	489.162	9281	567.709
1122	62.173	1962	44.5731	5802	24.5289	122	2.06456	1442	2.06132	2822	18.0722	6962	20.298	122	40.0775	367	14.7393	3123	53.6336	4212	50.5739	10959	55.3153	122	370.787	864	567.116	1691	461.505	3057	495.911	9282	582.438
1123	59.9421	1963	44.361	5803	26.1313	123	2.2	1443	1.97997	2823	17.8076	6963	19.3781	123	38.2886	368	13.8259	3124	53.3045	4213	50.7479	10960	55.7748	123	371.446	865	556.452	1692	473.535	3058	482.23	9283	564.016
1124	60.6553	1964	44.5013	5804	25.4847	124	2.00787	1444	1.96794	2824	17.9802	6964	20.831	124	37.3003	369	14.0731	3125	52.6415	4214	49.5196	10961	52.1331	124	373.559	866	549.598	1693	468.171	3059	500.56	9284	579.756
1125	64.9478	1965	44.9181	5805	25.3881	125	2.29972	1445	1.99036	2825	18.4341	6965	20.6358	125	35.9186	370	14.2889	3126	51.7969	4215	51.1061	10962	54.1222	125	371.136	867	559.595	1694	457.973	3060	491.939	9285	586.569
1126	64.3551	1966	43.9649	5806	24.9697	126	1.98459	1446	2.20795	2826	18.9892	6966	20.3975	126	36.2002	371	14.7683	3127	52.4648	4216	50.8723	10963	54.7442	126	364.168	868	545.898	1695	467.16	3061	473.261	9286	557.873
1127	64.2569	1967	44.3687	5807	25.3011	127	2.07447	1447	2.00041	2827	18.3201	6967	20.198	127	35.6381	372	13.3642	3128	53.1902	4217	52.1074	10964	53.8826	127	373.643	869	556.317	1696	475.694	3062	500.748	9287	565.642
1128	66.8436	1968	42.8551	5808	25.8527	128	1.95093	1448	1.80375	2828	18.1537	6968	20.4766	128	35.8183	373	15.0997	3129	50.8242	4218	52.3439	10965	51.4874	128	374.717	870	552.888	1697	472.991	3063	494.926	9288	575.837
1129	78.966	1969	44.3451	5809	24.806	129	2.17555	1449	2.01082	2829	17.644	6969	19.8835	129	32.8195	374	14.8142	3130	54.1809	4219	50.6499	10966	54.4972	129	382.87	871	556.41	1698	488.072	3064	510.951	9289	578.742
1130	71.096	1970	42.3295	5810	24.3122	130	1.87188	1450	2.09056	2830	18.0756	6970	20.4481	130	35.2714	375	14.4891	3131	51.5815	4220	52.4234	10967	53.3753	130	367.268	872	540.662	1699	483.898	3065	496.668	9290	575.718
1131	67.7003	1971	42.014	5811	24.9152	131	2.09651	1451	1.90563	2831	17.8781	6971	20.1039	131	32.2145	376	14.5264	3132	53.3818	4221	51.1303	10968	56.1171	131	374.386	873	534.734	1700	483.837	3066	493.064	9291	566.429
1132	74.3782	1972	43.5675	5812	24.7756	132	2.19743	1452	1.96292	2832	17.983	6972	19.8625	132	32.1933	377	14.8004	3133	51.1682	4222	51.2707	10969	57.0558	132	376.747	874	547.498	1701	483.554	3067	492.245	9292	580.23
1133	76.1313	1973	43.3576	5813	25.374	133	2.1521	1453	2.36411	2833	17.8515	6973	20.3764	133	31.9524	378	15.268	3134	51.5653	4223	50.9455	10970	54.5628	133	363.347	875	549.862	1702	473.326	3068	486.307	9293	565.567
1134	71.9455	1974	43.7839	5814	24.2862	134	2.3651	1454	2.01881	2834	17.8131	6974	20.3187	134	31.6409	379	14.66	3135	53.8601	4224	52.1818	10971	52.7726	134	369.327	876	538.556	1703	458.46	3069	490.869	9294	567.922
1135	68.0927	1975	42.3407	5815	24.6031	135	2.11746	1455	2.21323	2835	17.6162	6975	20.784	135	31.6345	380	14.585	3136	53.9956	4225	51.4243	10972	55.2543	135	377.611	877	551.596	1704	478.95	3070	496.428	9295	576.985
1136	67.5493	1976	42.3038	5816	24.8154	136	1.92643	1456	1.93698	2836	18.0798	6976	20.193	136	31.4093	381	14.1148	3137	51.6429	4226	52.1933	10973	55.8146	136	364.783	878	539.607	1705	475.58	3071	496.322	9296	566.643
1137	67.4633	1977	42.0508	5817	25.6909	137	2.09445	1457	1.902	2837	18.0924	6977	19.4348	137	31.2722	382	14.4726	3138	52.1968	4227	52.3733	10974	53.1776	137	374.143	879	539.492	1706	468.613	3072	485.438	9297	581.149
1138	66.0584	1978	42.4908	5818	24.5813	138	2.11675	1458	1.9929	2838	17.4495	6978	20.5358	138	31.5859	383	13.8296	3139	52.2837	4228	51.0101	10975	55.2309	138	374.533	880	538.945	1707	465.733	3073	485.585	9298	570.662
1139	67.7699	1979	42.097	5819	24.5855	139	1.89209	1459	2.16435	2839	17.8175	6979	20.953	139	31.2058	384	14.4952	3140	51.6227	4229	52.2183	10976	54.4675	139	366.63	881	546.578	1708	484.024	3074	486.998	9299	553.491
1140	64.9526	1980	41.7513	5820	25.8017	140	2.22836	1460	2.16362	2840	18.6801	6980	19.8602	140	30.2278	385	14.722	3141	54.8953	4230	50.8281	10977	55.0089	140	371.435	882	545.337	1709	468.063	3075	483.114	9300	574.417
1141	63.9004	1981	42.2731	5821	25.4648	141	1.88059	1461	2.1171	2841	17.7161	6981	20.5578	141	31.6048	386	13.9825	3142	53.6512	4231	50.7961	10978	52.1313	141	375.364	883	542.915	1710	478.37	3076	488.65	9301	582.179
1142	64.2124	1982	42.3349	5822	25.349	142	2.03742	1462	2.20871	2842	19.0004	6982	20.652	142	30.026	387	13.7805	3143	54.1866	4232	52.9953	10979	54.0251	142	378.252	884	559.583	1711	468.465	3077	489.263	9302	578.362
1143	63.1193	1983	43.4243	5823	24.78	143	1.93638	1463	1.95559	2843	17.0502	6983	19.5316	143	30.77	388	14.1719	3144	51.8755	4233	48.5195	10980	53.2082	143	376.194	885	546.885	1712	456.412	3078	493.347	9303	590.196
1144	69.1144	1984	42.0464	5824	25.1157	144	2.09312	1464	2.241	2844	17.8871	6984	20.3774	144	30.9515	389	14.2567	3145	52.867	4234	51.4759	10981	53.0997	144	386.766	886	557.365	1713	467.218	3079	491.416	9304	592.809
1145	64.2231	1985	41.4976	5825	24.5668	145	2.25	1465	2.10335	2845	17.5902	6985	19.8785	145	28.4038	390	14.4297	3146	53.4758	4235	50.3009	10982	55.4854	145	368.242	887	547.678	1714	475.514	3080	507.434	9305	582.717
1146	64.3872	1986	44.4859	5826	25.3657	146	1.83479	1466	1.86224	2846	17.1317	6986	20.0393	146	28.7146	391	14.2264	3147	52.285	4236	51.5544	10983	54.0119	146	379.085	888	522.267	1715	475.741	3081	504.921	9306	591.275
1147	63.7011	1987	40.6087	5827	23.9306	147	2.12559	1467	2.03311	2847	17.88	6987	19.3356	147	27.7293	392	14.5933	3148	51.2863	4237	50.6398	10984	55.7759	147	364.812	889	537.039	1716	481.157	3082	505.248	9307	571.54
1148	61.0002	1988	43.62	5828	26.066	148	1.9123	1468	2.02083	2848	17.6667	6988	20.4078	148	27.8123	393	14.1021	3149	50.223	4238	51.5781	10985	53.9525	148	374.649	890	533.979	1717	465.465	3083	494.397	9308	581.813
1149	59.5319	1989	41.5954	5829	25.7802	149	2.13612	1469	2.00876	2849	17.959	6989	19.9925	149	27.595	394	14.7249	3150	53.0035	4239	50.5951	10986	55.1437	149	378.628	891	555.35	1718	480.371	3084	490.47	9309	579.985
1150	58.6538	1990	41.7532	5830	25.1878	150	2.38214	1470	1.80231	2850	17.4916	6990	19.6177	150	28.1258	395	14.6878	3151	53.5283	4240	50.2226	10987	53.7371	150	385.283	892	552.833	1719	480.092	3085	507.917	9310	578.268
1151	59.0593	1991	42.8606	5831	25.512	151	2.19143	1471	1.90476	2851	17.2753	6991	19.6406	151	26.2576	396	14.8281	3152	52.1429	4241	51.9582	10988	56.1103	151	365.109	893	541.862	1720	475.459	3086	498.848	9311	596.272
1152	58.6119	1992	40.4736	5832	24.5999	152	2.19072	1472	2.00665	2852	17.5307	6992	20.3971	152	28.0428	397	13.8952	3153	51.862	4242	52.7413	10989	58.101	152	376.343	894	548.618	1721	491.699	3087	506.033	9312	585.833
1153	59.6744	1993	41.8228	5833	25.6594	153	2.17945	1473	2.24634	2853	16.8593	6993	19.5321	153	26.4462	398	13.9675	3154	50.4789	4243	50.6616	10990	54.8643	153	373.076	895	545.28	1722	480.98	3088	485.165	9313	584.83
1154	60.2711	1994	42.6493	5834	24.9772	154	2.16834	1474	1.72028	2854	17.5234	6994	19.7033	154	27.3668	399	14.1046	3155	50.5816	4244	49.8278	10991	55.565	154	376.531	896	555.251	1723	478.991	3089	495.449	9314	578.614
1155	60.0819	1995	42.0773	5835	25.3874	155	2.29221	1475	1.87934	2855	18.2296	6995	19.5122	155	25.8532	400	14.1505	3156	50.8914	4245	52.3862	10992	55.5168	155	378.425	897	554.146	1724	480.315	3090	513.118	9315	589.086
1156	55.8153	1996	41.4216	5836	25.1716	156	1.94599	1476	2.26668	2856	18.2765	6996	20.0081	156	25.6829	401	14.1149	3157	52.761	4246	51.2892	10993	55.1468	156	368.872	898	538.997	1725	462.203	3091	490.732	9316	590.495
1157	56.5605	1997	41.9091	5837	25.4322	157	1.90103	1477	1.98116	2857	18.2017	6997	19.9979	157	25.4681	402	14.0107	3158	51.6667	4247	51.4013	10994	56.4202	157	357.97	899	546.623	1726	465.537	3092	498.393	9317	583.898
1158	57.2224	1998	42.0158	5838	24.981	158	2.19277	1478	1.90039	2858	17.8245	6998	18.752	158	25.1416	403	14.4065	3159	51.5077	4248	51.0695	10995	53.9208	158	377.977	900	529.113	1727	484.501	3093	486.249	9318	584.282
1159	57.8262	1999	41.7394	5839	24.0106	159	2.13582	1479	1.88899	2859	17.4224	6999	19.0122	159	25.3923	404	14.4375	3160	52.4879	4249	49.5482	10996	53.5005	159	384.384	901	541.877	1728	469.625	3094	497.275	9319	586.582
1160	60.4682	2000	42.018	5840	24.5678	160	2.26974	1480	1.92267	2860	18.0829	7000	19.4386	160	25.0267	405	14.003	3161	51.7898	4250	50.572	10997	53.7415	160	385.692	902	541.342	1729	474.435	3095	504.148	9320	598.366
1161	57.1668	2001	41.0696	5841	25.3857	161	1.87787	1481	2.05881	2861	17.8229	7001	19.4091	161	25.6877	406	13.817	3162	52.0448	4251	52.724	10998	56.794	161	389.891	903	538.013	1730	489.344	3096	504.584	9321	577.79
1162	59.2572	2002	42.7221	5842	24.4292	162	2.04605	1482	2.02378	2862	18.1409	7002	20.1444	162	25.1842	407	13.3687	3163	51.7884	4252	51.1506	10999	53.3796	162	372.7	904	532.814	1731	475.08	3097	503.682	9322	572.713
1163	60.1237	2003	40.1572	5843	23.6274	163	2.13589	1483	2.01106	2863	17.3364	7003	19.3463	163	23.9637	408	14.5451	3164	52.1253	4253	51.7801	11000	55.5303	163	379.432	905	554.857	1732	490.713	3098	503.043	9323	590.301
1164	59.1319	2004	41.8075	5844	24.9283	164	1.72144	1484	2.06776	2864	17.679	7004	20.1695	164	23.9115	409	13.7184	3165	53.19	4254	52.0757	11001	56.2559	164	382.967	906	535.73	1733	484.287	3099	505.909	9324	582.856
1165	59.3043	2005	42.1564	5845	24.8524	165	1.91127	1485	2.21494	2865	17.3094	7005	19.6022	165	23.6379	410	13.826	3166	53.4461	4255	50.2518	11002	55.3128	165	381.616	907	539.077	1734	470.992	3100	508.213	9325	576.742
1166	58.3498	2006	40.721	5846	25.0599	166	2.14617	1486	1.9299	2866	17.532	7006	18.9513	166	24.0772	411	14.1415	3167	53.1401	4256	50.2228	11003	54.6987	166	382.52	908	534.139	1735	478.709	3101	489.076	9326	586.045
1167	59.587	2007	41.2366	5847	23.2605	167	2.01217	1487	2.04301	2867	17.506	7007	19.0899	167	22.6577	412	13.9924	3168	51.8313	4257	50.5964	11004	54.2372	167	380.117	909	546.231	1736	495.94	3102	516.473	9327	582.44
1168	60.7171	2008	43.0699	5848	24.976	168	2.00111	1488	2.12189	2868	17.8554	7008	19.063	168	22.3834	413	14.2692	3169	51.1118	4258	51.3701	11005	53.0459	168	376.653	910	547.887	1737	480.106	3103	527.218	9328	584.804
1169	58.6719	2009	41.868	5849	24.1065	169	2.15783	1489	2.04135	2869	17.7096	7009	19.1861	169	23.2108	414	12.7312	3170	51.9516	4259	52.7599	11006	53.7033	169	392.186	911	567.72	1738	473.402	3104	492.031	9329	580.051
1170	57.1898	2010	42.7041	5850	26.0169	170	1.82176	1490	1.89279	2870	17.378	7010	20.2669	170	23.1976	415	14.4358	3171	52.2323	4260	51.8035	11007	54.6744	170	402.16	912	542.924	1739	478.224	3105	500.39	9330	567.096
1171	58.9004	2011	41.2603	5851	26.1075	171	2.0224	1491	2.02882	2871	17.6994	7011	19.6686	171	22.437	416	14.0583	3172	52.9999	4261	51.0572	11008	52.2341	171	376.883	913	531.806	1740	481.187	3106	500.609	9331	590.597
1172	62.2076	2012	41.6903	5852	25.9096	172	2.00096	1492	1.82359	2872	16.8057	7012	19.9855	172	23.3633	417	14.6639	3173	50.1187	4262	52.3119	11009	54.3147	172	376.128	914	548.324	1741	478.283	3107	511.133	9332	584.095
1173	60.7434	2013	41.5488	5853	24.606	173	2.02443	1493	2.03867	2873	17.4645	7013	19.6804	173	21.7759	418	14.1073	3174	53.081	4263	50.1764	11010	53.5052	173	386.286	915	516.581	1742	478.74	3108	512.623	9333	574.046
1174	61.9843	2014	41.9763	5854	25.2386	174	2.1251	1494	1.82264	2874	17.2775	7014	18.9024	174	21.7623	419	14.5582	3175	50.301	4264	52.1563	11011	53.4771	174	397.222	916	543.352	1743	476.906	3109	501.805	9334	594.545
1175	62.3639	2015	40.418	5855	25.4457	175	1.87838	1495	2.32053	2875	16.8979	7015	20.2362	175	21.2527	420	14.1723	3176	52.2282	4265	52.277	11012	53.9756	175	389.44	917	554.088	1744	477.448	3110	513.686	9335	570.063
1176	63.5718	2016	41.6383	5856	25.627	176	2.0238	1496	2.08211	2876	16.5876	7016	19.7065	176	22.1471	421	14.5084	3177	51.9945	4266	51.5332	11013	54.4022	176	385.538	918	538.774	1745	476.257	3111	508.498	9336	587.329
1177	62.0541	2017	41.0705	5857	24.6759	177	2.09111	1497	1.94529	2877	17.501	7017	19.0096	177	21.9639	422	13.542	3178	51.2274	4267	50.6465	11014	54.278	177	381.76	919	537.554	1746	485.32	3112	489.545	9337	585.4
1178	63.3031	2018	42.0252	5858	26.3594	178	2.05734	1498	1.91087	2878	17.3759	7018	19.7646	178	20.9864	423	13.8325	3179	51.6799	4268	53.891	11015	55.9432	178	389.594	920	543.763	1747	495.284	3113	491.982	9338	581.03
1179	62.0552	2019	40.51	5859	25.6552	179	2.2134	1499	2.07945	2879	17.285	7019	18.6594	179	22.131	424	14.1933	3180	53.0774	4269	50.559	11016	53.2406	179	394.819	921	554	1748	488.46	3114	497.576	9339	575.419
1180	62.4886	2020	41.2951	5860	25.5349	180	2.15693	1500	1.93158	2880	16.7827	7020	18.2849	180	21.4224	425	14.1959	3181	53.7975	4270	51.5271	11017	52.9142	180	381.731	922	538.013	1749	487.064	3115	508.94	9340	578.956
1181	59.8872	2021	40.3192	5861	24.5514	181	2.20205	1501	2.10088	2881	17.4912	7021	19.5602	181	20.5342	426	13.7021	3182	53.0876	4271	50.4488	11018	54.1421	181	377.469	923	553.704	1750	475.759	3116	494.85	9341	588.39
1182	57.2547	2022	41.7791	5862	25.0274	182	1.96647	1502	2.06588	2882	17.8228	7022	19.6941	182	22.452	427	13.7113	3183	50.8366	4272	53.4673	11019	55.167	182	386.584	924	549.259	1751	467.625	3117	515.177	9342	586.026
1183	57.5313	2023	41.4383	5863	24.3364	183	1.91062	1503	1.94107	2883	16.2563	7023	18.3228	183	20.8786	428	14.335	3184	52.3677	4273	48.6545	11020	55.8619	183	386.67	925	545.538	1752	487.145	3118	490.622	9343	604.952
1184	60.3877	2024	41.0729	5864	24.3598	184	2.213	1504	1.79381	2884	17.9562	7024	18.7949	184	20.3996	429	13.9845	3185	51.38	4274	50.8211	11021	53.8514	184	387.413	926	562.025	1753	492.13	3119	514.744	9344	576.773
1185	58.6402	2025	40.73	5865	24.9908	185	2.20119	1505	1.86051	2885	17.3989	7025	19.0737	185	20.4861	430	13.3147	3186	52.3753	4275	52.9164	11022	55.2312	185	384.953	927	547.198	1754	487.514	3120	505.661	9345	568.795
1186	55.7093	2026	43.0483	5866	24.025	186	1.89904	1506	2.19884	2886	16.6438	7026	18.9856	186	20.6215	431	13.8242	3187	52.9177	4276	51.6242	11023	53.4905	186	382.933	928	546.851	1755	483.534	3121	484.528	9346	586.222
1187	53.3075	2027	41.5833	5867	24.544	187	1.94316	1507	2.13051	2887	16.6966	7027	19.5489	187	20.7606	432	13.6216	3188	52.1059	4277	50.8295	11024	52.6479	187	381.11	929	545.616	1756	484.366	3122	504.598	9347	580.655
1188	53.721	2028	40.8883	5868	25.1096	188	1.93183	1508	2.34453	2888	17.0572	7028	18.5226	188	20.2258	433	13.3656	3189	53.1789	4278	52.5911	11025	54.206	188	383.657	930	556.742	1757	494.943	3123	508.144	9348	583.09
1189	57.2382	2029	39.8828	5869	24.7472	189	2.07714	1509	1.84735	2889	17.1509	7029	19.1599	189	20.5403	434	14.3627	3190	50.5986	4279	50.8474	11026	52.9539	189	396.972	931	559.558	1758	487.505	3124	501.313	9349	586.056
1190	59.3752	2030	39.8931	5870	25.1963	190	1.89761	1510	2.05018	2890	17.1047	7030	18.9677	190	21.2175	435	14.0155	3191	53.4352	4280	52.1793	11027	55.1628	190	391.075	932	557.454	1759	473.788	3125	508.601	9350	572.125
1191	56.3176	2031	40.2223	5871	25.8196	191	2.04309	1511	2.11682	2891	16.7219	7031	19.0196	191	20.5115	436	14.7424	3192	52.2861	4281	52.391	11028	55.2933	191	396.944	933	546.684	1760	484.72	3126	511.138	9351	602.867
1192	58.0509	2032	41.3735	5872	25.8674	192	2.18801	1512	2.19537	2892	17.9556	7032	19.8923	192	21.2626	437	14.4987	3193	49.1367	4282	51.97	11029	53.2967	192	390.514	934	539.517	1761	498.75	3127	496.984	9352	572.116
1193	58.6151	2033	41.5736	5873	24.9909	193	1.84062	1513	2.17195	2893	17.2693	7033	19.1161	193	21.2627	438	14.6196	3194	52.0666	4283	51.9259	11030	55.5314	193	386.099	935	548.893	1762	492.792	3128	500.301	9353	582.165
1194	58.1295	2034	40.3434	5874	25.0942	194	1.9528	1514	2.02435	2894	16.7761	7034	18.603	194	20.1882	439	14.1926	3195	53.5964	4284	49.7869	11031	53.9928	194	392.688	936	539.898	1763	490.468	3129	497.518	9354	584.42
1195	66.372	2035	41.5083	5875	24.599	195	1.8965	1515	2.3172	2895	16.6807	7035	18.6275	195	20.2976	440	14.1367	3196	52.218	4285	51.7426	11032	52.1123	195	388.969	937	553.621	1764	495.49	3130	518.48	9355	590.148
1196	70.2542	2036	38.8554	5876	25.1546	196	2.16409	1516	1.80903	2896	16.8868	7036	18.9987	196	20.804	441	14.0946	3197	52.1409	4286	50.953	11033	54.6128	196	399.704	938	560.532	1765	486.202	3131	522.353	9356	580.453
1197	74.7868	2037	40.5261	5877	25.6364	197	2.02985	1517	1.85374	2897	16.9972	7037	18.6259	197	19.7305	442	13.902	3198	50.1784	4287	51.4226	11034	54.6094	197	397.276	939	556.658	1766	491.621	3132	515.284	9357	566.025
1198	69.7229	2038	40.8608	5878	24.9194	198	2.16358	1518	2.05599	2898	16.2533	7038	19.0218	198	19.2859	443	13.7465	3199	52.451	4288	52.2986	11035	53.8754	198	384.011	940	557.496	1767	481.73	3133	496.52	9358	586.544
1199	67.0225	2039	41.2605	5879	24.5416	199	2.39801	1519	2.01022	2899	16.3352	7039	18.8532	199	18.8239	444	13.6215	3200	51.8618	4289	52.3943	11036	55.0905	199	386.046	941	549.959	1768	483.455	3134	506.842	9359	579.771
1200	68.6798	2040	40.493	5880	25.3076	200	1.95048	1520	1.81849	2900	17.692	7040	18.6517	200	19.8792	445	13.8078	3201	54.0935	4290	52.2332	11037	54.5295	200	387.191	942	546.244	1769	484.163	3135	500.246	9360	574.33
1201	63.8055	2041	41.1697	5881	25.7451	201	2.10645	1521	2.06522	2901	16.7092	7041	18.852	201	18.6585	446	13.8877	3202	50.5434	4291	51.7938	11038	55.7342	201	393.593	943	555.385	1770	492.679	3136	501.789	9361	582.428
1202	62.5315	2042	40.2408	5882	24.8926	202	2.20641	1522	2.16611	2902	16.1141	7042	19.3024	202	19.1719	447	13.4662	3203	50.9788	4292	52.2687	11039	54.1934	202	386.701	944	541.861	1771	489.528	3137	499.624	9362	574.902
1203	62.0185	2043	39.5086	5883	26.1746	203	1.78238	1523	1.94044	2903	16.6773	7043	18.2318	203	18.82	448	13.824	3204	50.3851	4293	51.3003	11040	54.6567	203	389.81	945	538.857	1772	489.415	3138	506.144	9363	582.987
1204	65.9055	2044	41.1286	5884	25.0125	204	1.86046	1524	2.04105	2904	16.8795	7044	19.6629	204	18.9184	449	13.2657	3205	51.2623	4294	49.6174	11041	54.9701	204	402.245	946	540.108	1773	487.53	3139	505.773	9364	582.238
1205	66.5193	2045	40.4891	5885	24.3191	205	2.02691	1525	2.21956	2905	16.4457	7045	19.5457	205	19.3641	450	14.4782	3206	52.0336	4295	50.1322	11042	53.4641	205	389.058	947	557.464	1774	494.086	3140	515.908	9365	571.417
1206	67.2397	2046	41.8661	5886	24.9417	206	2.31729	1526	2.49981	2906	16.7571	7046	18.8532	206	19.4238	451	14.7758	3207	52.0454	4296	49.4603	11043	55.8933	206	397.285	948	535.585	1775	487.445	3141	503.543	9366	596.314
1207	76.1093	2047	38.7812	5887	25.3733	207	2.05998	1527	1.88221	2907	16.6635	7047	19.4934	207	17.5784	452	14.09	3208	51.9722	4297	51.288	11044	54.857	207	380.017	949	555.106	1776	489.1	3142	531.34	9367	585.788
1208	80.8322	2048	40.6754	5888	25.7871	208	2.10437	1528	1.93751	2908	16.7961	7048	18.3207	208	18.6435	453	13.6663	3209	50.3453	4298	51.7861	11045	56.8941	208	395.226	950	551.237	1777	491.702	3143	498.364	9368	590.261
1209	79.8292	2049	40.5086	5889	24.6245	209	2.22666	1529	1.95923	2909	16.7782	7049	18.3115	209	19.0851	454	13.7949	3210	52.2106	4299	51.5586	11046	54.6766	209	381.312	951	536.119	1778	502.346	3144	514.947	9369	591.747
1210	84.0131	2050	42.037	5890	25.506	210	1.93676	1530	2.17157	2910	16.3783	7050	18.5879	210	18.8094	455	13.7567	3211	53.5889	4300	51.3858	11047	54.8957	210	400.246	952	553.668	1779	493.006	3145	510.609	9370	580.908
1211	89.7141	2051	39.4833	5891	24.8288	211	2.27119	1531	2.14848	2911	16.7006	7051	18.9013	211	18.9434	456	14.6041	3212	51.5521	4301	51.1495	11048	55.0633	211	395.198	953	534.714	1780	480.837	3146	512.376	9371	579.92
1212	89.9317	2052	41.1262	5892	24.9713	212	2.21483	1532	1.91305	2912	16.8536	7052	19.1385			457	13.4784	3213	50.3376	4302	51.4302	11049	56.4959	212	392.328	954	546.673	1781	482.27	3147	502.84	9372	578.002
1213	92.8087	2053	39.9546	5893	25.1019	213	1.94722	1533	1.92294	2913	17.6288	7053	18.226			458	14.9727	3214	50.3072	4303	51.8035	11050	52.672	213	398.268	955	547.057	1782	494.292	3148	512.188	9373	595.463
1214	95.732	2054	40.4643	5894	24.7881	214	2.04722	1534	2.21355	2914	17.4081	7054	19.6794			459	13.6038	3215	51.478	4304	50.9263	11051	56.4885	214	387.788	956	548.855	1783	490.769	3149	500.977	9374	580.694
1215	96.4909	2055	39.1834	5895	25.6566	215	1.96868	1535	2.03336	2915	17.9883	7055	19.3047			460	14.099	3216	51.901	4305	51.5614	11052	57.299	215	388.541	957	533.941	1784	501.805	3150	498.957	9375	574.451
1216	98.417	2056	40.9343	5896	26.435	216	2.04641	1536	1.88789	2916	16.3643	7056	18.9384			461	14.0179	3217	52.4237	4306	53.0829	11053	53.7754	216	391.563	958	556.437	1785	508.055	3151	499.422	9376	576.18
1217	98.3654	2057	40.1355	5897	25.4105	217	1.94617	1537	2.15543	2917	15.6781	7057	18.9667			462	13.2356	3218	51.1589	4307	52.3171	11054	56.0338	217	390.955	959	555.279	1786	499.855	3152	503.591	9377	564.211
1218	95.7352	2058	40.9753	5898	25.0117	218	2.05702	1538	1.495	2918	16.7297	7058	18.4175			463	13.7169	3219	53.6665	4308	51.8699	11055	56.0962	218	392.456	960	557.419	1787	497.632	3153	507.995	9378	593.495
1219	94.624	2059	42.1489	5899	25.9297	219	2.15726	1539	2.04305	2919	16.4587	7059	18.6392			464	14.06	3220	51.1707	4309	51.7638	11056	54.4176	219	406.479	961	547.595	1788	495.006	3154	503.532	9379	585.161
1220	95.0711	2060	40.3264	5900	24.7247	220	1.95658	1540	2.08642	2920	16.0622	7060	18.8131			465	13.4054	3221	50.6852	4310	50.2922	11057	53.3982	220	401.656	962	532.223	1789	481.367	3155	505.04	9380	572.193
1221	92.3972	2061	38.7839	5901	26.4839	221	2.15684	1541	2.19763	2921	17.0055	7061	18.9765			466	13.9568	3222	53.7107	4311	52.3213	11058	54.8788	221	401.614	963	550.022	1790	500.439	3156	516.746	9381	570.636
1222	91.5211	2062	40.8834	5902	25.4855	222	2.00033	1542	2.16323	2922	16.5013	7062	18.2809			467	13.4517	3223	51.7742	4312	50.297	11059	57.8382	222	395.348	964	553.448	1791	493.163	3157	498.74	9382	577.727
1223	86.7165	2063	39.6382	5903	25.3444	223	1.69983	1543	1.86093	2923	16.494	7063	18.9829			468	13.9238	3224	51.108	4313	49.0436	11060	54.7131	223	402.6	965	542.421	1792	494.89	3158	508.069	9383	601.252
1224	90.7704	2064	39.0929	5904	25.2311	224	1.93302	1544	1.98312	2924	16.3589	7064	18.9932			469	14.4238	3225	49.9044	4314	52.344	11061	56.0368	224	401.026	966	542.144	1793	501.449	3159	511.693	9384	596.739
1225	95.5526	2065	39.994	5905	25.1637	225	1.94427	1545	1.90441	2925	17.0544	7065	17.4399			470	12.9256	3226	52.3657	4315	52.5532	11062	53.4931	225	405.601	967	543.819	1794	497.544	3160	507.158	9385	579.539
1226	95.4233	2066	41.7152	5906	25.3642	226	2.11058	1546	1.90393	2926	16.7689	7066	18.5091			471	14.2866	3227	50.1303	4316	50.9541	11063	58.3509	226	403.754	968	558.84	1795	485.968	3161	514.643	9386	586.299
1227	93.2875	2067	39.2886	5907	25.5932	227	1.92164	1547	1.99246	2927	16.7272	7067	19.1934			472	13.5744	3228	51.0653	4317	51.0683	11064	54.7407	227	401.931	969	551.642	1796	497.89	3162	496.212	9387	589.535
1228	89.8191	2068	38.8808	5908	25.2729	228	2.19907	1548	1.98086	2928	16.5173	7068	18.7027			473	13.642	3229	50.8178	4318	52.4973	11065	53.9209	228	386.524	970	543.152	1797	493.337	3163	510.702	9388	587.578
1229	87.9188	2069	40.6918	5909	24.4317	229	2.06516	1549	2.35886	2929	16.3926	7069	18.1871			474	13.4406	3230	52.474	4319	51.2606	11066	54.7853	229	404.321	971	538.389	1798	496.773	3164	505.273	9389	579.168
1230	89.2684	2070	39.3658	5910	25.6866	230	1.93128	1550	2.05709	2930	16.5805	7070	18.7812			475	12.8633	3231	50.7783	4320	52.2969	11067	57.0594	230	407.688	972	531.022	1799	504.984	3165	500.102	9390	583.502
1231	91.4426	2071	39.662	5911	25.7476	231	2.18691	1551	1.97895	2931	15.9265	7071	18.3014			476	13.7232	3232	51.2407	4321	51.8428	11068	57.9395	231	397.246	973	546.344	1800	496.671	3166	501.538	9391	568.311
1232	98.201	2072	37.2152	5912	25.1709	232	1.91957	1552	2.04505	2932	15.7654	7072	18.4096			477	14.7742	3233	52.3158	4322	52.7256	11069	53.9061	232	400.96	974	533.166	1801	502.069	3167	519.24	9392	566.893
1233	98.9022	2073	37.3494	5913	24.8129	233	2.06421	1553	2.11102	2933	15.7812	7073	17.5185			478	13.3865	3234	52.0454	4323	52.2912	11070	55.2856	233	397.833	975	535.776	1802	493.51	3168	509.101	9393	592.774
1234	105.363	2074	37.8091	5914	26.0093	234	1.997	1554	2.15465	2934	16.1938	7074	19.2213			479	13.7093	3235	50.3095	4324	54.9001	11071	52.5726	234	410.987	976	556.856	1803	489.415	3169	508.909	9394	588.223
1235	110.336	2075	37.4456	5915	25.1222	235	1.9749	1555	2.29847	2935	16.1962	7075	19.6624			480	14.266	3236	49.6942	4325	53.02	11072	55.9233	235	410.262	977	542.344	1804	507.994	3170	503.518	9395	572.492
1236	111.042	2076	37.7525	5916	25.9039	236	2.14123	1556	2.01992	2936	15.6754	7076	20.5853			481	13.4776	3237	49.5584	4326	51.4732	11073	57.9152	236	403.472	978	554.14	1805	501.238	3171	508.468	9396	570.835
1237	114.976	2077	36.0783	5917	25.7161	237	2.06277	1557	1.99684	2937	15.8923	7077	21.4119			482	14.4915	3238	51.8016	4327	50.0494	11074	55.2004	237	399.407	979	538.697	1806	507.59	3172	506.669	9397	570.904
1238	117.105	2078	37.9482	5918	25.151	238	2.22954	1558	1.77392	2938	16.0929	7078	20.4402			483	13.6271	3239	52.2752	4328	50.946	11075	54.8637	238	393.394	980	526.614	1807	497.941	3173	505.349	9398	581.515
1239	118.567	2079	36.2011	5919	26.1701	239	1.98471	1559	2.01814	2939	15.8674	7079	19.6592			484	14.7153	3240	51.0717	4329	51.9267	11076	54.0061	239	410.997	981	537.208	1808	484.427	3174	501.561	9399	567.751
1240	113.804	2080	34.5425	5920	25.4236	240	2.23998	1560	1.86186	2940	15.6593	7080	18.9506			485	13.9834	3241	51.839	4330	52.3325	11077	55.8752	240	388.053	982	542.048	1809	505.477	3175	512.213	9400	578.025
1241	113.187	2081	34.0717	5921	26.1111	241	2.02881	1561	2.01691	2941	15.5296	7081	18.2628			486	12.8457	3242	50.7521	4331	52.2876	11078	56.0184	241	415.598	983	549.552	1810	496.381	3176	487.078	9401	558.264
1242	116.386	2082	34.3806	5922	25.0706	242	2.17289	1562	2.04959	2942	16.0767	7082	18.0506			487	13.5647	3243	50.2629	4332	52.7649	11079	56.0082	242	409.789	984	542.34	1811	494.207	3177	506.919	9402	589.421
1243	115.611	2083	34.435	5923	25.4147	243	2.13967	1563	2.1043	2943	16.1745	7083	18.3637			488	13.2756	3244	48.0117	4333	51.0898	11080	56.4875	243	405.354	985	539.324	1812	492.884	3178	500.628	9403	569.789
1244	112.302	2084	33.1916	5924	25.3697	244	2.17227	1564	2.05937	2944	15.9307	7084	18.6938			489	13.678	3245	51.0083	4334	54.0923	11081	54.9929	244	410.709	986	530.449	1813	500.546	3179	499.128	9404	565.279
1245	110.197	2085	32.0471	5925	25.4895	245	1.93878	1565	2.147	2945	16.2633	7085	18.4754			490	12.8431	3246	49.1279	4335	52.9922	11082	57.0512	245	405.095	987	540.712	1814	503.907	3180	510.736	9405	584.654
1246	106.686	2086	34.3215	5926	25.6929	246	2.01635	1566	1.98006	2946	16.1825	7086	18.596			491	12.7877	3247	51.068	4336	51.7798	11083	55.4742	246	415.301	988	551.586	1815	515.146	3181	496.006	9406	566.064
1247	107.693	2087	37.4895	5927	24.8851	247	2.12694	1567	1.70293	2947	16.3233	7087	18.8178			492	13.7061	3248	51.1704	4337	50.3335	11084	56.1481	247	390.603	989	538.65	1816	493.811	3182	507.964	9407	574.018
1248	105.863	2088	36.7962	5928	26.3121	248	1.87166	1568	2.01175	2948	14.6244	7088	19.1984			493	13.7311	3249	50.0872	4338	51.7205	11085	54.1673	248	399.221	990	548.072	1817	501.974	3183	518.131	9408	594.352
1249	111.459	2089	35.0386	5929	26.0272	249	2.00475	1569	2.0224	2949	15.9215	7089	20.5972			494	14.1684	3250	51.4121	4339	53.4421	11086	57.1191	249	409.742	991	538.588	1818	510.55	3184	483.03	9409	576.531
1250	108.23	2090	35.0121	5930	26.1371	250	1.90431	1570	1.82273	2950	16.8122	7090	18.671			495	14.4469	3251	51.1751	4340	52.3037	11087	58.0474	250	391.459	992	538.84	1819	508.644	3185	507.484	9410	590.305
1251	110.052	2091	35.8759	5931	26.1545	251	1.90418	1571	1.93238	2951	15.6367	7091	20.6407			496	13.7717	3252	51.987	4341	53.1813	11088	55.1968	251	400.022	993	524.339	1820	496.481	3186	503.25	9411	560.221
1252	116.034	2092	34.84	5932	24.8469	252	2.10383	1572	2.00928	2952	16.6943	7092	20.3092			497	13.5798	3253	52.21	4342	51.6417	11089	55.4123	252	399.92	994	543.9	1821	507.968	3187	505.11	9412	577.496
1253	112.632	2093	32.2522	5933	25.2747	253	1.99257	1573	2.11948	2953	16.0686	7093	18.9554			498	13.734	3254	50.7475	4343	52.6241	11090	56.706	253	402.731	995	534.898	1822	506.73	3188	509.851	9413	587.76
1254	118.004	2094	34.8941	5934	24.2734	254	2.24689	1574	1.91938	2954	15.6165	7094	19.4552			499	13.7732	3255	50.6942	4344	51.3686	11091	57.698	254	405.11	996	553.643	1823	499.779	3189	507.604	9414	572.363
1255	118.417	2095	34.2268	5935	26.8193	255	2.26864	1575	1.80884	2955	16.0232	7095	18.8416			500	14.2128	3256	50.279	4345	50.8402	11092	55.1412	255	402.429	997	538.17	1824	506.076	3190	498.904	9415	567.362
1256	113.073	2096	34.8821	5936	25.176	256	2.00295	1576	2.02916	2956	15.834	7096	18.7951			501	13.4812	3257	52.7706	4346	52.6984	11093	57.792	256	389.266	998	527.995	1825	511.856	3191	499.485	9416	576.141
1257	110.9	2097	34.427	5937	27.269	257	2.17991	1577	1.86268	2957	16.4073	7097	18.834			502	13.3945	3258	49.8431	4347	53.5267	11094	56.4427	257	398.945	999	537.081	1826	504.412	3192	497.428	9417	571.03
1258	109.904	2098	33.1794	5938	25.9599	258	2.1682	1578	1.82889	2958	16.0087	7098	19.1229			503	12.9419	3259	52.7525	4348	51.8821	11095	59.908	258	398.239	1000	528.301	1827	485.027	3193	506.615	9418	581.743
1259	108.971	2099	31.4436	5939	24.5892	259	2.09089	1579	1.90543	2959	15.3179	7099	19.0965			504	13.4072	3260	49.5863	4349	51.7686	11096	58.4892	259	393.697	1001	532.444	1828	504.961	3194	494.345	9419	578.044
1260	109.954	2100	33.8109	5940	25.9173	260	2.07944	1580	1.9378	2960	15.2835	7100	18.6103			505	13.4527	3261	49.7215	4350	51.2444	11097	57.555	260	402.065	1002	547.036	1829	515.845	3195	494.183	9420	578.962
1261	110.472	2101	33.5876	5941	25.8383	261	2.06803	1581	1.90467	2961	13.6456	7101	17.7995			506	13.0138	3262	49.649	4351	53.7577	11098	54.2106	261	401.303	1003	542.476	1830	493.032	3196	506.82	9421	558.447
1262	109.618	2102	31.4643	5942	25.7737	262	2.08967	1582	2.11311	2962	14.4073	7102	18.2338			507	13.1906	3263	50.603	4352	52.5205	11099	57.0607	262	392.57	1004	553.371	1831	502.801	3197	495.52	9422	582.226
1263	111.615	2103	31.3844	5943	25.137	263	1.92338	1583	2.10169	2963	13.9967	7103	18.9			508	13.6211	3264	49.9937	4353	51.8869	11100	55.7559	263	398.603	1005	533.717	1832	495.367	3198	498.116	9423	581.063
1264	109.929	2104	31.8329	5944	25.9166	264	2.06732	1584	2.08971	2964	13.6881	7104	19.0326			509	13.8265	3265	49.1199	4354	52.0249	11101	58.6256	264	388.216	1006	532.043	1833	507.178	3199	500.382	9424	600.601
1265	109.781	2105	31.4243	5945	26.0813	265	2.08888	1585	1.87966	2965	13.662	7105	18.8669			510	13.0122	3266	51.8513	4355	53.1384	11102	54.2253	265	397.33	1007	521.689	1834	507.053	3200	518.825	9425	565.414
1266	108.963	2106	32.2329	5946	25.9521	266	2.12175	1586	2.08896	2966	13.1218	7106	18.7358			511	13.4381	3267	51.6148	4356	52.1771	11103	54.9319	266	401.142	1008	520.148	1835	519.985	3201	495.575	9426	577.02
1267	110.99	2107	31.6421	5947	25.9872	267	1.94444	1587	1.99986	2967	13.8691	7107	18.7393			512	13.2973	3268	52.5272	4357	52.4288	11104	55.4023	267	393.261	1009	532.897	1836	509.042	3202	505.627	9427	588.506
1268	110.127	2108	31.5778	5948	25.7341	268	2.08829	1588	1.64703	2968	13.9352	7108	18.4909			513	13.7405	3269	52.3394	4358	50.5075	11105	58.5446	268	396.216	1010	526.69	1837	498.071	3203	495.827	9428	574.793
1269	112.896	2109	31.4673	5949	25.2361	269	1.99987	1589	2.27363	2969	13.0414	7109	18.4732			514	14.0155	3270	52.1351	4359	53.4338	11106	55.1709	269	395.915	1011	537.753	1838	495.803	3204	509.618	9429	571.949
1270	115.036	2110	31.1636	5950	24.4477	270	2.07673	1590	2.05281	2970	13.6688	7110	18.2451			515	13.1689	3271	52.8893	4360	51.7145	11107	54.648	270	387.576	1012	554.427	1839	503.901	3205	505.474	9430	578.234
1271	115.13	2111	31.4099	5951	25.0691	271	2.25368	1591	2.11828	2971	13.31	7111	18.7053			516	13.1085	3272	52.9413	4361	52.5718	11108	54.9334	271	402.211	1013	536.282	1840	496.851	3206	505.752	9431	588.019
1272	113.508	2112	30.6049	5952	25.0468	272	2.16498	1592	2.09522	2972	12.4429	7112	17.794			517	14.4682	3273	51.6182	4362	50.3117	11109	55.4403	272	393.669	1014	540.484	1841	496.751	3207	493.232	9432	570.146
1273	108.401	2113	29.1499	5953	25.0166	273	1.81046	1593	2.15015	2973	12.5878	7113	18.4119			518	13.6391	3274	51.0691	4363	51.4927	11110	56.2966	273	392.589	1015	528.161	1842	503.724	3208	484.954	9433	572.28
1274	107.641	2114	29.5998	5954	24.7303	274	2.00943	1594	1.88578	2974	13.2169	7114	17.8966			519	12.9314	3275	53.3453	4364	52.1276	11111	55.7891	274	398.39	1016	545.335	1843	510.083	3209	502.423	9434	555.65
1275	107.427	2115	29.795	5955	25.5983	275	1.93229	1595	1.87409	2975	13.5918	7115	18.6943			520	13.6509	3276	49.3091	4365	52.411	11112	56.0537	275	398.595	1017	545.436	1844	509.894	3210	501.747	9435	570.465
1276	107.609	2116	30.0533	5956	25.2111	276	2.25224	1596	1.9503	2976	13.079	7116	18.7398			521	12.7208	3277	52.7097	4366	53.1786	11113	56.6689	276	387.339	1018	529.386	1845	515.078	3211	505.113	9436	558.213
1277	107.002	2117	28.9921	5957	26.5321	277	2.26378	1597	1.69776	2977	13.1659	7117	18.3366			522	13.2195	3278	51.2879	4367	52.0723	11114	57.5986	277	392.479	1019	547.946	1846	508.447	3212	501.499	9437	555.474
1278	110.379	2118	29.7497	5958	25.265	278	1.95331	1598	1.81787	2978	12.6216	7118	18.1081			523	13.0122	3279	51.9342	4368	52.7798	11115	56.9691	278	395.605	1020	536.62	1847	525.133	3213	504.652	9438	546.558
1279	108.286	2119	28.9631	5959	25.7559	279	2.01943	1599	1.83941	2979	13.2174	7119	17.7458			524	13.3001	3280	51.754	4369	53.015	11116	56.705	279	387.998	1021	545.673	1848	508.698	3214	506.302	9439	562.622
1280	109.368	2120	29.5196	5960	25.3336	280	1.89793	1600	1.65264	2980	12.5998	7120	18.9322			525	13.5034	3281	53.1178	4370	53.9824	11117	57.6786	280	394.949	1022	535.479	1849	493.926	3215	500.076	9440	574.678
1281	110.15	2121	30.0932	5961	24.3688	281	2.04156	1601	1.97026	2981	12.9809	7121	18.097			526	13.7175	3282	52.2506	4371	53.6687	11118	56.209	281	380.8	1023	541.59	1850	515.671	3216	510.215	9441	569.373
1282	108.032	2122	29.6647	5962	25.5159	282	2.26184	1602	1.86028	2982	13.4138	7122	18.824			527	12.9278	3283	51.5464	4372	51.7871	11119	57.2291	282	389.604	1024	537.089	1851	516.387	3217	494.056	9442	573.233
1283	109.573	2123	31.0809	5963	25.5584	283	2.00734	1603	1.9039	2983	12.8351	7123	18.2338			528	13.0826	3284	51.5758	4373	52.9869	11120	55.9695	283	380.136	1025	540.323	1852	518.903	3218	502.805	9443	576.999
1284	109.833	2124	30.8623	5964	25.8402	284	2.12892	1604	2.02447	2984	13.1123	7124	18.7268			529	13.6531	3285	52.9169	4374	49.7075	11121	56.5822	284	390.987	1026	551.543	1853	517.211	3219	507.005	9444	579.021
1285	111.001	2125	31.033	5965	26.1726	285	2.05151	1605	1.93577	2985	13.1317	7125	18.1207			530	14.3999	3286	50.8515	4375	51.9021	11122	55.6365	285	388.156	1027	537.57	1854	508.913	3220	499.07	9445	571.378
1286	110.498	2126	30.7648	5966	25.7148	286	2.04034	1606	2.22066	2986	12.9417	7126	18.1667			531	13.4682	3287	50.4092	4376	53.7279	11123	55.9153	286	380.079	1028	545.14	1855	510.322	3221	518.719	9446	556.285
1287	110.091	2127	29.6576	5967	25.9099	287	2.084	1607	1.97888	2987	12.5713	7127	18.3214			532	13.9886	3288	48.5123	4377	52.8945	11124	55.8897	287	390.255	1029	544.014	1856	523.735	3222	502.033	9447	557.017
1288	108.395	2128	29.5781	5968	25.2169	288	2.13882	1608	1.85753	2988	12.7122	7128	18.7641			533	13.7683	3289	51.3517	4378	53.4086	11125	56.4844	288	382.225	1030	548.019	1857	516.975	3223	503.805	9448	577.172
1289	109.838	2129	30.0333	5969	24.9891	289	2.07233	1609	1.83521	2989	12.7982	7129	18.0432			534	14.1222	3290	50.5807	4379	50.6458	11126	58.0954	289	379.665	1031	544.484	1858	514.633	3224	499.027	9449	583.66
1290	107.963	2130	30.4538	5970	25.6455	290	1.88447	1610	2.1739	2990	12.4307	7130	18.3222			535	13.5086	3291	51.3516	4380	52.0588	11127	57.0206	290	382.916	1032	531.219	1859	496.742	3225	509.417	9450	582.072
1291	107.363	2131	31.9785	5971	24.7954	291	1.81789	1611	2.07513	2991	12.4923	7131	17.969			536	12.9066	3292	52.5115	4381	53.9734	11128	56.9121	291	373.537	1033	538.612	1860	533.074	3226	493.763	9451	567.503
1292	106.818	2132	30.0692	5972	25.0343	292	2.03867	1612	1.87762	2992	12.8903	7132	18.074			537	14.0529	3293	51.1201	4382	50.312	11129	55.2113	292	371.868	1034	535.285	1861	507.198	3227	507.449	9452	582.556
1293	106.774	2133	30.8047	5973	24.6921	293	1.99438	1613	1.78923	2993	12.7943	7133	17.4299			538	14.1754	3294	52.3454	4383	52.7858	11130	57.0982	293	377.504	1035	534.641	1862	511.157	3228	501.757	9453	585.232
1294	104.93	2134	30.5461	5974	24.6436	294	1.79556	1614	2.09458	2994	11.8303	7134	17.7369			539	13.3942	3295	50.912	4384	52.372	11131	55.7133	294	368.921	1036	552.214	1863	523.792	3229	493.63	9454	566.329
1295	106.326	2135	30.421	5975	24.7675	295	1.82841	1615	1.84276	2995	12.4929	7135	18.3795			540	14.1393	3296	51.47	4385	51.9989	11132	55.5385	295	376.916	1037	544.069	1864	507.029	3230	498.056	9455	578.742
1296	106.876	2136	32.6581	5976	25.6432	296	2.07146	1616	2.01701	2996	12.0579	7136	18.1997			541	14.0508	3297	52.2408	4386	55.2491	11133	54.537	296	380.212	1038	547.657	1865	510.984	3231	505.551	9456	575.514
1297	107.623	2137	31.0617	5977	24.3905	297	2.13761	1617	2.10402	2997	13.1126	7137	18.6711			542	12.9031	3298	50.0523	4387	51.5026	11134	59.6972	297	370.599	1039	548.092	1866	522.552	3232	505.182	9457	575.514
1298	106.808	2138	32.0367	5978	25.3377	298	1.77308	1618	1.90706	2998	12.4749	7138	18.2031			543	13.7429	3299	51.8421	4388	53.2647	11135	54.974	298	383.222	1040	521.691	1867	523.545	3233	512.899	9458	578.751
1299	106.351	2139	31.8245	5979	26.7227	299	2.13648	1619	1.77661	2999	12.0875	7139	17.3548			544	13.8956	3300	50.6405	4389	50.5975	11136	59.4345	299	371.078	1041	543.28	1868	508.174	3234	491.428	9459	591.365
1300	104.487	2140	31.2113	5980	25.8086	300	2.14799	1620	2.0497	3000	13.2021	7140	18.4136			545	13.5706	3301	50.9063	4390	50.9383	11137	56.5047	300	384.988	1042	527.166	1869	516.524	3235	513.512	9460	576.219
1301	106.049	2141	31.3023	5981	25.1412	301	2.21408	1621	1.84252	3001	12.6012	7141	17.7527			546	12.8786	3302	50.6529	4391	53.2854	11138	54.4224	301	372.953	1043	529.811	1870	520.525	3236	523.351	9461	583.011
1302	105.379	2142	31.2925	5982	25.2461	302	2.11403	1622	1.7771	3002	12.6108	7142	17.8345			547	13.6775	3303	52.6362	4392	54.0712	11139	55.1457	302	368.441	1044	546.681	1871	509.401	3237	503.058	9462	563.119
1303	104.866	2143	32.454	5983	25.0665	303	2.06973	1623	2.01744	3003	12.9485	7143	18.0632			548	14.3035	3304	51.5104	4393	52.1646	11140	55.7413	303	372.086	1045	552.931	1872	524.284	3238	500.732	9463	566.996
1304	105.322	2144	31.4468	5984	25.7224	304	2.03678	1624	2.08253	3004	12.2082	7144	17.891			549	13.3393	3305	52.2871	4394	52.3179	11141	57.1589	304	367.191	1046	543.493	1873	510.49	3239	494.642	9464	590.145
1305	108.542	2145	31.099	5985	25.9917	305	1.84871	1625	1.88525	3005	12.8683	7145	18.6101			550	13.5652	3306	50.9982	4395	53.6488	11142	57.9839	305	370.742	1047	546.092	1874	510.772	3240	493.501	9465	575.546
1306	103.873	2146	32.3847	5986	24.6464	306	2.27828	1626	1.87431	3006	12.3165	7146	18.6094			551	13.3919	3307	51.1695	4396	51.5254	11143	56.2592	306	368.619	1048	535.019	1875	526.042	3241	497.086	9466	572.905
1307	105.061	2147	32.9438	5987	25.3034	307	1.87029	1627	2.01566	3007	12.0284	7147	17.8145			552	13.1205	3308	50.2863	4397	52.9955	11144	56.9721	307	382.973	1049	551.214	1876	508.325	3242	492.317	9467	584.309
1308	105.085	2148	32.5985	5988	25.2359	308	2.0024	1628	1.84022	3008	12.2122	7148	18.3848			553	14.2723	3309	53.0281	4398	53.8219	11145	57.9955	308	377.74	1050	540.016	1877	518.958	3243	493.127	9468	573.853
1309	105.825	2149	32.5277	5989	25.3801	309	2.17882	1629	1.98163	3009	12.8137	7149	18.4918			554	12.9291	3310	52.3468	4399	51.6171	11146	58.6048	309	375.808	1051	540.137	1878	504.226	3244	509.155	9469	567.036
1310	107.008	2150	32.2042	5990	25.8327	310	2.04641	1630	1.97036	3010	12.8317	7150	18.2889			555	14.2025	3311	49.9935	4400	51.3541	11147	56.9547	310	363.034	1052	529.891	1879	506.468	3245	492.993	9470	572.977
1311	106.277	2151	32.9205	5991	25.3737	311	1.85868	1631	2.00244	3011	12.3355	7151	17.7676			556	13.0754	3312	52.4013	4401	54.2866	11148	56.9998	311	360.566	1053	550.788	1880	511.419	3246	497.776	9471	585.484
1312	104.256	2152	32.9911	5992	25.0796	312	2.233	1632	3.43271	3012	12.6597	7152	17.9599			557	13.7609	3313	50.4528	4402	52.8285	11149	55.2923	312	375.359	1054	530.623	1881	513.131	3247	512.813	9472	583.63
1313	105.168	2153	33.4539	5993	25.8659	313	2.08968	1633	16.4898	3013	12.8067	7153	17.5769			558	13.2907	3314	52.0155	4403	52.3315	11150	55.4767	313	364.004	1055	542.544	1882	526.573	3248	507.236	9473	578.091
1314	105.395	2154	34.1951	5994	25.0436	314	2.08951	1634	24.8788	3014	12.5655	7154	17.7084			559	13.9093	3315	52.1947	4404	52.5204	11151	56.9884	314	368.745	1056	527.1	1883	511.357	3249	491.873	9474	558.98
1315	106.421	2155	32.5641	5995	25.1906	315	2.02302	1635	25.1596	3015	12.7265	7155	18.0538			560	13.5346	3316	52.1994	4405	51.3201	11152	57.1472	315	369.881	1057	539.226	1884	526.007	3250	505.84	9475	570.428
1316	105.901	2156	33.4451	5996	24.6341	316	1.8802	1636	24.3435	3016	13.0164	7156	17.5014			561	13.7912	3317	51.4068	4406	52.0958	11153	56.4324	316	368.781	1058	545.306	1885	517.672	3251	489.209	9476	576.798
1317	104.725	2157	33.6219	5997	24.5766	317	2.23247	1637	20.464	3017	12.1273	7157	17.5466			562	14.517	3318	51.5188	4407	50.9106	11154	56.7947	317	368.12	1059	525.801	1886	523.075	3252	508.466	9477	571.195
1318	103.02	2158	32.7791	5998	26.152	318	2.03368	1638	15.6125	3018	13.0618	7158	19.5406			563	13.112	3319	50.323	4408	52.0643	11155	56.9035	318	372.525	1060	517.148	1887	515.193	3253	505.971	9478	578.821
1319	102.633	2159	33.7868	5999	26.3742	319	2.02261	1639	15.1692	3019	12.8198	7159	17.5456			564	13.1756	3320	51.5465	4409	51.9269	11156	57.26	319	364.754	1061	541.585	1888	518.875	3254	506.012	9479	556.028
1320	104.645	2160	33.5353	6000	24.9129	320	2.40771	1640	17.83	3020	12.8212	7160	17.5732			565	13.0186	3321	52.4381	4410	53.0396	11157	55.9244	320	361.789	1062	532.014	1889	509.568	3255	490.339	9480	566.841
1321	105.406	2161	33.7379	6001	25.7533	321	1.98921	1641	19.6894	3021	12.824	7161	18.5275			566	14.0008	3322	51.5281	4411	52.5637	11158	59.013	321	363.887	1063	556.038	1890	506.962	3256	521.82	9481	581.841
1322	105.161	2162	32.4199	6002	25.6756	322	1.85693	1642	22.3687	3022	12.7241	7162	17.952			567	13.2444	3323	52.1745	4412	52.0953	11159	58.8028	322	365.016	1064	532.691	1891	510.782	3257	509.597	9482	580.456
1323	103.602	2163	34.1117	6003	25.6049	323	1.92266	1643	11.6715	3023	12.4332	7163	18.5149			568	12.8684	3324	53.3469	4413	52.8318	11160	56.7461	323	355.911	1065	543.644	1892	507.916	3258	513.381	9483	563.325
1324	104.537	2164	32.1409	6004	25.5236	324	1.95568	1644	7.86732	3024	11.7217	7164	18.2185			569	12.7592	3325	50.6387	4414	51.4868	11161	54.9955	324	357.329	1066	543.664	1893	498.859	3259	515.978	9484	565.375
1325	101.48	2165	33.1439	6005	25.0535	325	2.04347	1645	6.48226	3025	12.716	7165	18.3026			570	12.7339	3326	50.8255	4415	54.1461	11162	55.8661	325	357.413	1067	545.956	1894	516.428	3260	514.423	9485	569.37
1326	101.741	2166	34.3998	6006	25.7783	326	1.84515	1646	4.9365	3026	12.4555	7166	18.1936			571	13.5669	3327	51.9719	4416	54.1478	11163	56.823	326	351.889	1068	533.065	1895	502.034	3261	507.013	9486	565.366
1327	100.819	2167	33.6544	6007	24.6514	327	1.90018	1647	5.06585	3027	12.4694	7167	19.5726			572	12.9966	3328	50.4977	4417	53.3225	11164	56.7098	327	373.427	1069	545.886	1896	523.905	3262	515.853	9487	560.847
1328	102.267	2168	32.6098	6008	26.3056	328	1.75711	1648	4.13698	3028	12.798	7168	17.8042			573	13.3942	3329	52.5749	4418	50.7733	11165	57.4199	328	359.839	1070	542.783	1897	500.202	3263	499.863	9488	591.648
1329	102.362	2169	33.1217	6009	25.3403	329	2.00961	1649	3.99322	3029	12.2529	7169	17.409			574	13.0661	3330	52.2504	4419	54.2784	11166	56.6117	329	367.014	1071	545.29	1898	520.314	3264	515.016	9489	578.68
1330	100.925	2170	33.0339	6010	24.6927	330	1.96577	1650	3.88314	3030	12.589	7170	17.923			575	13.5899	3331	50.8616	4420	51.8892	11167	56.9145	330	351.966	1072	554.143	1899	520.075	3265	511.866	9490	564.889
1331	101.469	2171	35.143	6011	24.9766	331	2.13046	1651	3.41305	3031	12.6394	7171	17.9178			576	13.7713	3332	52.9615	4421	51.868	11168	58.3152	331	356.218	1073	540.757	1900	503.353	3266	528.532	9491	578.699
1332	103.39	2172	33.9938	6012	24.6105	332	1.91037	1652	3.60759	3032	12.5247	7172	18.2322			577	13.3527	3333	53.378	4422	52.0086	11169	57.6068	332	354.632	1074	545.393	1901	519.888	3267	523.887	9492	577.224
1333	100.836	2173	33.069	6013	25.6568	333	1.965	1653	3.24854	3033	12.7516	7173	17.9224			578	13.9587	3334	51.6127	4423	50.443	11170	59.004	333	358.541	1075	557.393	1902	517.168	3268	497.642	9493	574.133
1334	97.8843	2174	31.4089	6014	24.8396	334	2.01976	1654	3.3996	3034	13.3372	7174	17.8452			579	13.69	3335	52.0047	4424	53.1414	11171	58.9225	334	359.821	1076	556.882	1903	529.457	3269	500.851	9494	560.776
1335	97.4646	2175	33.4123	6015	24.2565	335	1.99797	1655	3.01932	3035	11.9721	7175	18.2574			580	13.3797	3336	51.1919	4425	52.6004	11172	58.4179	335	360.417	1077	540.945	1904	515.337	3270	507.741	9495	590.952
1336	99.1548	2176	33.7783	6016	25.2262	336	1.99771	1656	3.00696	3036	12.496	7176	17.3415			581	13.36	3337	51.6907	4426	52.7508	11173	56.6329	336	354.076	1078	547.065	1905	523.399	3271	512.888	9496	570.187
1337	97.1532	2177	32.8334	6017	24.017	337	1.97519	1657	2.99536	3037	12.1237	7177	19.5864			582	13.7702	3338	51.8805	4427	51.649	11174	57.3301	337	351.771	1079	542.862	1906	515.388	3272	509.668	9497	577.87
1338	97.4036	2178	32.5316	6018	25.3915	338	2.42601	1658	2.75574	3038	12.134	7178	17.6634			583	13.9097	3339	52.2858	4428	52.5568	11175	58.3756	338	357.826	1080	548.471	1907	507.925	3273	503.778	9498	588.995
1339	97.1466	2179	33.42	6019	25.5289	339	2.34876	1659	2.97136	3039	12.1957	7179	18.1816			584	14.0934	3340	50.6939	4429	53.3277	11176	55.8988	339	349.507	1081	562.167	1908	521.595	3274	512.028	9499	590.872
1340	97.3812	2180	31.6728	6020	25.059	340	2.0407	1660	2.42829	3040	12.2742	7180	17.9475			585	12.9139	3341	52.7388	4430	51.9249	11177	57.4183	340	350.289	1082	538.257	1909	530.943	3275	502.506	9500	587.416
1341	99.2261	2181	33.0986	6021	25.0907	341	2.08459	1661	2.91554	3041	13.0648	7181	18.2307			586	13.7919	3342	52.7613	4431	52.0206	11178	57.1283	341	358.015	1083	549.691	1910	516.026	3276	516.717	9501	571.965
1342	97.2002	2182	31.6454	6022	24.6371	342	1.8096	1662	2.58925	3042	12.7147	7182	17.7718			587	13.3798	3343	53.5581	4432	51.9878	11179	55.4453	342	358.312	1084	552.872	1911	510.894	3277	492.351	9502	581.79
1343	97.5849	2183	32.8369	6023	24.883	343	1.79912	1663	2.63204	3043	12.9101	7183	17.6145			588	13.9777	3344	50.9486	4433	51.8263	11180	56.3391	343	354.602	1085	546.625	1912	524.592	3278	516.672	9503	572.426
1344	97.7969	2184	29.0721	6024	24.3326	344	2.02917	1664	2.73853	3044	12.2896	7184	17.4516			589	13.8976	3345	51.8987	4434	51.5046	11181	57.2421	344	361.537	1086	554.362	1913	538.36	3279	511.401	9504	582.34
1345	99.7276	2185	27.0837	6025	24.8995	345	1.84232	1665	2.52181	3045	12.533	7185	17.5334			590	12.7774	3346	51.2438	4435	52.6162	11182	56.3234	345	366.688	1087	551.574	1914	513.029	3280	510.787	9505	589.555
1346	97.906	2186	26.6996	6026	25.416	346	2.19385	1666	2.69389	3046	12.0849	7186	17.7585			591	13.632	3347	51.3066	4436	51.6321	11183	55.536	346	354.726	1088	528.27	1915	510.014	3281	509.269	9506	566.535
1347	100.877	2187	26.8049	6027	26.6399	347	1.97372	1667	2.81129	3047	12.2549	7187	17.5924			592	12.8502	3348	53.8031	4437	52.0479	11184	58.1448	347	355.482	1089	537.504	1916	518.592	3282	497.169	9507	572.588
1348	99.1692	2188	27.4665	6028	25.2554	348	2.24811	1668	2.68105	3048	13.4947	7188	18.3467			593	13.6378	3349	53.8315	4438	52.9546	11185	56.5371	348	358.11	1090	554.413	1917	529.445	3283	515.673	9508	578.544
1349	98.821	2189	26.5663	6029	24.9309	349	1.90769	1669	2.46505	3049	11.8815	7189	17.6891			594	13.4325	3350	51.2578	4439	51.5368	11186	55.577	349	367.603	1091	552.769	1918	522.316	3284	516.072	9509	569.702
1350	99.4755	2190	25.3086	6030	25.0487	350	2.09427	1670	2.51805	3050	12.4844	7190	18.2072			595	13.6694	3351	52.1685	4440	51.752	11187	54.7708	350	349.89	1092	556.979	1919	526.301	3285	514.148	9510	581.859
1351	98.6989	2191	24.6145	6031	26.0319	351	1.96206	1671	2.59294	3051	12.57	7191	18.1844			596	13.5821			4441	52.9044	11188	56.3234	351	347.245	1093	559.825	1920	513.289	3286	526.49	9511	567
1352	96.0773	2192	25.1769	6032	24.26	352	1.88534	1672	2.27915	3052	12.0644	7192	18.3975			597	12.8956			4442	52.6231	11189	56.9223	352	352.144	1094	561.629	1921	515.962	3287	512.705	9512	566.928
1353	95.3965	2193	24.9589	6033	23.9922	353	1.99464	1673	2.32176	3053	12.2292	7193	17.0808			598	13.1627			4443	52.9321	11190	56.3188	353	353.314	1095	548.259	1922	514.627	3288	516.16	9513	562.363
1354	95.2622	2194	25.373	6034	24.5868	354	1.84065	1674	2.35333	3054	11.9041	7194	17.9201			599	13.8762			4444	53.0395	11191	58.3607	354	359.194	1096	553.293	1923	522.242	3289	500.507	9514	570.172
1355	94.2034	2195	24.7917	6035	25.8594	355	2.07191	1675	2.09424	3055	12.6169	7195	18.5882			600	14.1717			4445	50.4786	11192	58.0524	355	354.076	1097	540.256	1924	509.092	3290	496.98	9515	592.011
1356	92.5421	2196	24.733	6036	24.7792	356	1.74182	1676	2.71824	3056	12.8819	7196	18.533			601	13.3419			4446	52.0622	11193	55.9713	356	346.029	1098	540.926	1925	520.561	3291	519.272	9516	578.33
1357	93.0375	2197	25.1109	6037	23.7444	357	2.02707	1677	2.16822	3057	12.8105	7197	18.1561			602	14.1249			4447	50.4822	11194	56.2007	357	359.406	1099	575.554	1926	512.231	3292	512.718	9517	576.379
1358	88.705	2198	24.7747	6038	24.8453	358	2.18071	1678	2.38279	3058	12.3297	7198	18.367			603	12.8184			4448	51.0759	11195	55.7351	358	344.13	1100	549.359	1927	520.153	3293	511.658	9518	575.263
1359	91.0279	2199	24.1546	6039	25.2412	359	2.00469	1679	2.51052	3059	12.0825	7199	17.9619			604	14.4249			4449	52.1069	11196	55.4247	359	359.898	1101	538.196	1928	508.249	3294	514.122	9519	578.541
1360	90.2648	2200	24.5172	6040	24.6713	360	2.38852	1680	2.19847	3060	11.7334	7200	17.6134			605	13.9007			4450	53.8832	11197	57.1664	360	354.434	1102	550.557	1929	512.257	3295	501.987	9520	574.297
1361	88.8203	2201	24.2763	6041	25.2537	361	2.0599	1681	2.24118	3061	12.9222	7201	18.8585			606	12.7303			4451	52.6912	11198	56.5188	361	351.121	1103	548.033	1930	513.737	3296	519.251	9521	579.472
1362	87.409	2202	23.053	6042	24.7943	362	1.92743	1682	2.16506	3062	11.7678	7202	17.3607			607	13.3462			4452	51.997	11199	54.3458	362	348.797	1104	557.535	1931	515.174	3297	503.211	9522	576.813
1363	89.9825	2203	23.5132	6043	24.6055	363	2.07032	1683	2.37929	3063	12.2879	7203	17.8699			608	12.6848			4453	52.9202	11200	56.1151	363	358.073	1105	550.282	1932	505.459	3298	512.818	9523	583.58
1364	91.0147	2204	23.2638	6044	24.8424	364	1.76277	1684	2.35705	3064	12.3008	7204	18.2294			609	13.7517			4454	52.9987	11201	57.8061	364	339.818	1106	549.994	1933	530.163	3299	498.894	9524	575.33
1365	92.483	2205	23.37	6045	24.845	365	1.9163	1685	2.43112	3065	12.3116	7205	17.829			610	13.3919			4455	51.6287	11202	55.9616	365	350.188	1107	565.446	1934	505.803	3300	512.607	9525	574.907
1366	90.3045	2206	24.4184	6046	25.1515	366	1.86189	1686	2.26921	3066	12.7727	7206	18.6334			611	13.5646			4456	53.1193	11203	55.407	366	353.136	1108	553.797	1935	507.158	3301	511.268	9526	575.106
1367	88.2219	2207	25.8968	6047	25.0776	367	1.9051	1687	2.23679	3067	12.9829	7207	17.1704			612	13.4921			4457	50.9633	11204	60.6313	367	354.758	1109	546.577	1936	516.561	3302	525.192	9527	584.583
1368	89.233	2208	24.8716	6048	24.4591	368	2.06931	1688	2.52572	3068	12.3142	7208	17.9496			613	13.3383			4458	51.4326	11205	56.3755	368	349.465	1110	564.956	1937	522.853	3303	512.567	9528	577.95
1369	88.3768	2209	26.2425	6049	24.5297	369	1.83862	1689	2.44917	3069	12.1414	7209	18.041			614	13.7013			4459	52.2451	11206	58.3451	369	350.502	1111	559.063	1938	515.352	3304	506.559	9529	576.298
1370	89.7541	2210	26.9947	6050	24.5146	370	1.75075	1690	2.42726	3070	12.7387	7210	17.785			615	13.0697			4460	51.0868	11207	55.8528	370	343.972	1112	563.729	1939	513.485	3305	518.317	9530	589.125
1371	89.0199	2211	25.6684	6051	25.3476	371	2.01398	1691	2.2338	3071	12.7035	7211	18.3827			616	13.3138			4461	50.8841	11208	58.6103	371	349.807	1113	548.227	1940	516.734	3306	524.455	9531	578.391
1372	89.4224	2212	24.8	6052	24.9609	372	2.03586	1692	2.19036	3072	12.5614	7212	18.2699			617	13.6106			4462	51.8505	11209	57.4599	372	351.227	1114	559.852	1941	498.152	3307	510.885	9532	556.66
1373	89.765	2213	26.1216	6053	24.3241	373	2.18913	1693	2.21106	3073	12.5093	7213	18.145			618	13.3968			4463	51.1813	11210	57.0638	373	356.879	1115	557.712	1942	523.994	3308	522.464	9533	583.384
1374	88.4431	2214	24.8718	6054	25.6642	374	1.99158	1694	2.17841	3074	12.641	7214	18.002			619	14.415			4464	51.7537	11211	57.8939	374	346.903	1116	561.534	1943	514.775	3309	521.845	9534	569.46
1375	90.3323	2215	24.2101	6055	26.1393	375	1.98086	1695	2.07061	3075	11.9293	7215	17.154			620	12.7663			4465	49.6633	11212	58.1549	375	344.934	1117	557.061	1944	514.995	3310	517.442	9535	584.806
1376	88.1636	2216	24.5348	6056	25.3019	376	2.20003	1696	2.35891	3076	12.3047	7216	18.0111			621	13.6271			4466	50.2785	11213	56.4592	376	346.643	1118	547.876	1945	503.476	3311	526.535	9536	575.761
1377	88.2616	2217	24.0411	6057	25.1104	377	2.14483	1697	2.12325	3077	12.0118	7217	18.0519			622	13.1802			4467	52.6983	11214	56.0836	377	353.421	1119	547.86	1946	512.097	3312	521.253	9537	579.72
1378	87.8091	2218	24.4659	6058	24.9751	378	2.30953	1698	2.19686	3078	11.5515	7218	17.5404			623	13.7229			4468	53.7092	11215	54.761	378	341.027	1120	542.431	1947	515.631	3313	528.722	9538	595.776
1379	87.7872	2219	24.3645	6059	25.0919	379	2.14495	1699	2.33505	3079	12.9453	7219	18.6001			624	13.5531			4469	51.9585	11216	55.7609	379	347.417	1121	559.415	1948	512.981	3314	507.601	9539	592.239
1380	87.3821	2220	24.1849	6060	25.6561	380	2.10034	1700	2.21738	3080	12.2812	7220	17.5692			625	12.5419			4470	53.8389	11217	55.54	380	353.884	1122	548.522	1949	502.21	3315	514.954	9540	588.846
1381	85.6066	2221	24.6218	6061	25.4291	381	1.7279	1701	2.43057	3081	12.6066	7221	18.0128			626	13.5732			4471	50.8409	11218	56.8683	381	341	1123	558.099	1950	516.948	3316	515.244	9541	583.755
1382	88.8705	2222	23.4357	6062	25.496	382	1.90308	1702	2.15302	3082	12.088	7222	17.8162			627	13.5906			4472	53.5513	11219	54.9598	382	347.026	1124	563.064	1951	512.529	3317	520.223	9542	596.181
1383	86.0454	2223	24.5681	6063	24.9877	383	1.8483	1703	2.45246	3083	12.615	7223	17.7632			628	12.7853			4473	52.6754	11220	57.1257	383	347.837	1125	553.49	1952	514.79	3318	521.397	9543	596.613
1384	85.1173	2224	22.6722	6064	24.4241	384	2.22062	1704	1.89662	3084	12.3109	7224	17.7184			629	12.6284			4474	50.3094	11221	55.4946	384	352.469	1126	556.92	1953	513.537	3319	515.623	9544	593.013
1385	86.5538	2225	24.5897	6065	24.7691	385	1.8371	1705	2.16361	3085	12.6416	7225	18.2001			630	12.7564			4475	51.6646	11222	55.6551	385	358.288	1127	543.952	1954	518.736	3320	506.892	9545	589.783
1386	85.8234	2226	23.6664	6066	24.8149	386	2.02316	1706	2.13191	3086	12.23	7226	18.3584			631	14.1528			4476	50.558	11223	56.7408	386	344.894	1128	560.043	1955	504.973	3321	525.885	9546	583.139
1387	83.3918	2227	24.0802	6067	25.4527	387	2.20927	1707	2.22816	3087	12.4832	7227	18.4142			632	13.142			4477	51.7499	11224	57.504	387	349.782	1129	554.071	1956	505.172	3322	524.927	9547	590.999
1388	84.0268	2228	24.0812	6068	24.9217	388	2.20866	1708	3.74733	3088	12.1795	7228	18.4158			633	12.7704			4478	51.1847	11225	56.6839	388	338.422	1130	558.984	1957	521.36	3323	522.8	9548	568.373
1389	83.5915	2229	24.2286	6069	26.3082	389	1.93495	1709	5.21705	3089	12.0238	7229	17.1904			634	12.9581			4479	50.8113	11226	55.5936	389	332.141	1131	559.587	1958	515.26	3324	525.598	9549	574.613
1390	86.3146	2230	24.828	6070	25.0846	390	2.077	1710	6.46636	3090	12.5538	7230	18.1793			635	12.6988			4480	49.5292	11227	55.2822	390	349.266	1132	553.824	1959	507.289	3325	525.218	9550	575.454
1391	84.4972	2231	24.4171	6071	25.0492	391	1.93457	1711	8.33144	3091	12.4752	7231	18.0496			636	14.2058			4481	51.2304	11228	56.6612	391	345.914	1133	561.256	1960	528.96	3326	527.678	9551	584.416
1392	84.0184	2232	23.8343	6072	25.5705	392	1.96765	1712	7.3059	3092	12.4715	7232	18.129			637	13.2638			4482	53.1771	11229	56.5087	392	341.123	1134	562.062	1961	505.106	3327	517.368	9552	595.028
1393	83.6588	2233	23.1809	6073	24.7632	393	1.80283	1713	7.41351	3093	12.0058	7233	17.9675			638	13.1715			4483	50.9802	11230	57.4729	393	342.65	1135	555.999	1962	509.865	3328	533.603	9553	599.56
1394	82.8045	2234	24.1577	6074	24.5988	394	1.98865	1714	7.13346	3094	12.7026	7234	17.872			639	13.347			4484	50.6717	11231	57.1401	394	346.81	1136	574.839	1963	508.536	3329	515.25	9554	611.303
1395	83.1811	2235	23.8019	6075	24.8011	395	2.11985	1715	6.78888	3095	12.4543	7235	18.0932			640	13.3069			4485	54.4143	11232	57.8705	395	349.099	1137	544.318	1964	520.438	3330	525.005	9555	604.321
1396	80.0568	2236	24.1532	6076	26.0011	396	1.94504	1716	7.38125	3096	11.7191	7236	17.6952			641	13.5374			4486	52.2597	11233	55.9243	396	350.064	1138	559.954	1965	522.971	3331	510.284	9556	584.449
1397	82.3803	2237	24.7014	6077	25.3125	397	1.90064	1717	7.88987	3097	12.2717	7237	18.1266			642	13.196			4487	50.5138	11234	55.3939	397	343.59	1139	560.436	1966	516.004	3332	517.087	9557	596.717
1398	81.8997	2238	24.3395	6078	24.5966	398	1.78045	1718	9.05807	3098	12.2791	7238	17.7642			643	13.5265			4488	51.215	11235	56.6421	398	352.86	1140	574.142	1967	505.262	3333	526.014	9558	596.688
1399	82.3492	2239	24.4764	6079	24.5632	399	1.91191	1719	11.5982	3099	12.6379	7239	18.3803			644	13.3283			4489	52.6217	11236	55.5139	399	347.201	1141	541.128	1968	517.561	3334	518.927	9559	580.573
1400	82.2426	2240	24.6993	6080	24.7203	400	1.77026	1720	16.9687	3100	12.3087	7240	18.5643			645	13.7121			4490	53.0212	11237	55.3834	400	346.169	1142	558.897	1969	531.896	3335	514.542	9560	586.398
1401	83.657	2241	25.7767	6081	25.9548	401	1.72728	1721	23.3256	3101	12.967	7241	17.9522			646	12.2557			4491	52.3507	11238	57.5082	401	350.124	1143	581.97	1970	526.184	3336	519.113	9561	599.658
1402	84.8956	2242	24.437	6082	24.8192	402	2.03487	1722	23.5743	3102	12.566	7242	17.5325			647	13.8828			4492	51.0247	11239	55.8921	402	346.087	1144	546.181	1971	526.805	3337	518.881	9562	589.169
1403	86.4565	2243	24.1701	6083	25.9494	403	1.92609	1723	20.0315	3103	11.528	7243	17.8282			648	13.2195			4493	51.6289	11240	55.9899	403	347.606	1145	554.842	1972	495.261	3338	517.64	9563	582.412
1404	86.2838	2244	24.2651	6084	25.2283	404	1.98066	1724	16.1613	3104	11.2881	7244	18.1549			649	12.701			4494	51.2202	11241	56.9272	404	346.367	1146	541.856	1973	507.142	3339	515.885	9564	604.761
1405	83.1928	2245	23.733	6085	25.1904	405	1.99119	1725	15.7721	3105	12.3544	7245	17.6258			650	12.878			4495	52.0564	11242	58.8669	405	335.825	1147	546.222	1974	523.512	3340	529.143	9565	573.707
1406	87.3113	2246	24.4983	6086	24.7724	406	2.33075	1726	16.3854	3106	12.1263	7246	18.0163			651	13.6122			4496	52.1348	11243	56.784	406	339.903	1148	554.806	1975	523.533	3341	526.474	9566	586.537
1407	83.0398	2247	24.1111	6087	25.6535	407	1.77172	1727	15.7011	3107	13.0223	7247	17.9511			652	12.5414			4497	51.5501	11244	57.3396	407	341.637	1149	567.65	1976	509.025	3342	528.778	9567	583.211
1408	81.2443	2248	25.1268	6088	25.5873	408	2.26497	1728	16.0522	3108	12.1628	7248	17.2587			653	13.9258			4498	51.7406	11245	57.4918	408	339.064	1150	555.485	1977	519.13	3343	517.794	9568	588.452
1409	79.8298	2249	25.2107	6089	24.9291	409	2.06697	1729	16.1546	3109	11.9872	7249	17.7848			654	14.4198			4499	51.2508	11246	60.1518	409	342.64	1151	561.102	1978	500.043	3344	529.031	9569	579.111
1410	79.9121	2250	25.8957	6090	24.65	410	2.04518	1730	16.0212	3110	11.852	7250	17.5729			655	13.4284			4500	51.5658	11247	58.6416	410	336.57	1152	558.517	1979	516.92	3345	525.162	9570	576.976
1411	82.7232	2251	24.2792	6091	25.9247	411	1.90271	1731	16.2114	3111	11.9926	7251	17.6617			656	14.0185			4501	52.5731	11248	57.3168	411	332.066	1153	560.195	1980	523.227	3346	524.71	9571	588.164
1412	84.7251	2252	24.3468	6092	25.2898	412	1.78252	1732	17.1881	3112	12.1346	7252	17.7626			657	13.7359			4502	52.794	11249	57.7569	412	348.234	1154	554.646	1981	512.969	3347	516.371	9572	595.703
1413	83.4056	2253	25.0381	6093	24.7909	413	1.90263	1733	17.233	3113	11.7213	7253	17.4081			658	12.9728			4503	51.4028	11250	56.2048	413	345.348	1155	552.537	1982	508.331	3348	516.711	9573	592.179
1414	80.9797	2254	24.9903	6094	24.9241	414	1.99049	1734	17.9452	3114	11.9192	7254	17.852			659	13.0026			4504	54.3615	11251	57.3466	414	340.985	1156	552.606	1983	511.091	3349	517.555	9574	590.357
1415	79.5483	2255	25.1812	6095	25.4643	415	2.00106	1735	16.9104	3115	12.5211	7255	18.0452			660	13.4472			4505	51.4395	11252	54.9545	415	335.842	1157	555.889	1984	516.909	3350	521.958	9575	603.519
1416	79.4543	2256	24.7893	6096	25.1074	416	2.14374	1736	16.9241	3116	12.3625	7256	17.1022			661	13.1786			4506	52.8492	11253	57.9395	416	337.423	1158	554.351	1985	521.931	3351	531.067	9576	578.305
1417	80.8175	2257	24.5271	6097	25.1144	417	1.90326	1737	18.4982	3117	12.4586	7257	17.3973			662	13.6054			4507	52.2486	11254	57.1434	417	356.241	1159	554.038	1986	497.762	3352	518.92	9577	596.255
1418	81.5475	2258	24.7095	6098	25.382	418	2.01324	1738	18.2234	3118	11.723	7258	18.0405			663	13.1977			4508	52.7419	11255	57.6477	418	336.658	1160	564.66	1987	521.315	3353	520.995	9578	584.386
1419	87.8214	2259	24.896	6099	24.9025	419	1.69604	1739	16.76	3119	12.2364	7259	18.0015			664	13.5623			4509	50.8092	11256	56.5812	419	348.906	1161	558.088	1988	506.665	3354	521.823	9579	609.878
1420	90.8985	2260	26.2049	6100	24.5754	420	1.90532	1740	17.5329	3120	12.0979	7260	17.7848			665	13.0693			4510	50.3886	11257	56.323	420	332.57	1162	562.458	1989	499.443	3355	506.356	9580	589.263
1421	93.1238	2261	25.4515	6101	25.0069	421	1.97136	1741	18.8652	3121	12.7725	7261	17.6443			666	14.5015			4511	51.6046	11258	57.0553	421	331.459	1163	570.853	1990	520.038	3356	523.819	9581	594.824
1422	96.6367	2262	23.4589	6102	25.0677	422	1.92864	1742	17.7222	3122	12.2508	7262	17.3543			667	14.2244			4512	52.0428	11259	57.7596	422	350.447	1164	566.438	1991	522.199	3357	532.758	9582	588.128
1423	93.7271	2263	24.0707	6103	25.671	423	2.00646	1743	16.624	3123	12.2347	7263	18.8022			668	12.9719			4513	53.1011	11260	59.0948	423	331.733	1165	561.387	1992	509.799	3358	521.994	9583	592.394
1424	93.2693	2264	22.0431	6104	25.2988	424	1.96306	1744	19.31	3124	12.3568	7264	17.6515			669	13.7418			4514	51.2043	11261	56.5217	424	340.198	1166	561.278	1993	526.028	3359	521.853	9584	592.972
1425	95.142	2265	21.722	6105	25.7483	425	1.99673	1745	18.7897	3125	12.2601	7265	18.1816			670	13.6743			4515	52.0153	11262	58.8658	425	332.785	1167	557.462	1994	523.644	3360	530.21	9585	610.92
1426	98.1149	2266	21.7392	6106	25.819	426	1.83265	1746	21.5698	3126	12.449	7266	17.0525			671	12.8065			4516	54.5349	11263	57.4693	426	339.237	1168	577.079	1995	516.006	3361	509.144	9586	598.922
1427	95.4094	2267	22.1439	6107	25.1526	427	1.99813	1747	22.5055	3127	12.547	7267	17.2595			672	12.8621			4517	52.4543	11264	56.7989	427	334.403	1169	538.685	1996	505.997	3362	521.49	9587	612.333
1428	95.2746	2268	22.0543	6108	26.1607	428	1.82318	1748	19.2806	3128	12.256	7268	17.9227			673	13.2604			4518	51.4059	11265	55.9738	428	327.162	1170	568.187	1997	520.669	3363	536.646	9588	583.826
1429	92.1849	2269	22.7282	6109	24.3781	429	1.94516	1749	16.2794	3129	11.4925	7269	17.8088			674	13.0594			4519	52.1105	11266	56.9775	429	337.398	1171	547.23	1998	498.434	3364	518.093	9589	599.193
1430	91.6895	2270	22.333	6110	24.8437	430	1.8246	1750	15.9103	3130	11.604	7270	17.4155			675	12.7457			4520	51.6196	11267	55.9013	430	331.38	1172	557.217	1999	503.043	3365	527.292	9590	597.424
1431	90.6108	2271	23.4222	6111	26.1633	431	1.88055	1751	18.986	3131	12.5198	7271	17.7221			676	13.0118			4521	52.3767	11268	57.7886	431	332.874	1173	553.772	2000	504.454	3366	516.226	9591	610.215
1432	90.2085	2272	23.7276	6112	25.2616	432	2.04606	1752	16.6977	3132	11.7364	7272	17.6269			677	13.3334			4522	52.0901	11269	55.3489	432	334.556	1174	549.933	2001	524.833	3367	529.61	9592	591.366
1433	91.8261	2273	24.8349	6113	24.6738	433	1.90373	1753	20.9021	3133	11.6596	7273	17.8134			678	13.086			4523	50.9306	11270	57.1216	433	330.892	1175	552.304	2002	523.369	3368	526.415	9593	604.725
1434	91.3764	2274	25.2106	6114	24.6614	434	2.19122	1754	21.8097	3134	12.1866	7274	17.3977			679	13.0999			4524	52.085	11271	58.3458	434	335.898	1176	558.115	2003	519.779	3369	526.543	9594	601.687
1435	91.7053	2275	25.9726	6115	25.4847	435	1.94947	1755	17.6758	3135	11.8589	7275	18.3818			680	13.387			4525	53.1047	11272	54.1752	435	330.005	1177	557.186	2004	510.716	3370	514.868	9595	592.509
1436	90.9614	2276	25.689	6116	25.2049	436	1.85093	1756	16.7664	3136	12.0222	7276	18.0121			681	14.2586			4526	50.1723	11273	55.7988	436	336.209	1178	542.764	2005	514.976	3371	524.33	9596	600.358
1437	91.3865	2277	23.8693	6117	26.7066	437	1.96155	1757	15.9431	3137	12.4606	7277	17.5442			682	13.5522			4527	51.5358	11274	57.4458	437	328.808	1179	575.149	2006	524.927	3372	537.385	9597	599.612
1438	92.4672	2278	24.0762	6118	25.4721	438	1.80785	1758	14.1093	3138	12.5953	7278	17.9723			683	13.566			4528	51.892	11275	56.0899	438	325.912	1180	564.668	2007	516.928	3373	525.293	9598	578.113
1439	91.0051	2279	24.9753	6119	25.1314	439	1.99647	1759	15.4754	3139	12.2108	7279	17.9744			684	13.4853			4529	50.736	11276	58.3906	439	336.742	1181	553.235	2008	508.344	3374	519.94	9599	614.333
1440	90.4342	2280	24.2328	6120	25.4442	440	1.68765	1760	15.4409	3140	11.4543	7280	17.1281			685	13.5016			4530	50.7251	11277	53.8643	440	326.651	1182	567.968	2009	528.25	3375	512.556	9600	588.388
1441	90.4895	2281	23.4727	6121	25.3676	441	2.18602	1761	16.1928	3141	11.2997	7281	17.7863			686	12.6492			4531	52.2533	11278	57.2818	441	325.391	1183	556.957	2010	510.103	3376	517.028	9601	591.774
1442	91.1401	2282	24.4918	6122	26.0997	442	1.77724	1762	16.034	3142	12.3536	7282	17.5204			687	12.8295			4532	51.0819	11279	57.2864	442	337.538	1184	561.182	2011	514.804	3377	540.666	9602	597.249
1443	88.6938	2283	23.1516	6123	24.9454	443	1.96608	1763	16.0225	3143	12.0033	7283	16.5572			688	13.4913			4533	51.499	11280	54.3871	443	330.099	1185	551.152	2012	511.812	3378	521.59	9603	609.141
1444	89.2433	2284	23.4833	6124	25.7108	444	1.92263	1764	15.9405	3144	12.6595	7284	17.4722			689	13.5259			4534	50.8226	11281	56.5932	444	321.165	1186	569.652	2013	527.807	3379	522.366	9604	605.544
1445	90.3829	2285	23.7517	6125	24.7074	445	2.04503	1765	16.4961	3145	12.0592	7285	17.7157			690	13.1572			4535	53.6996	11282	57.4935	445	339.068	1187	562.729	2014	511.122	3380	520.713	9605	589.879
1446	89.5632	2286	23.6323	6126	25.7452	446	1.99017	1766	15.7957	3146	11.8691	7286	17.742			691	13.2503			4536	51.6145	11283	55.6222	446	331.576	1188	550.535	2015	525.091	3381	531.142	9606	593.994
1447	90.1541	2287	24.1223	6127	25.6586	447	2.15726	1767	16.1678	3147	12.2153	7287	18.6168			692	13.0785			4537	52.7938	11284	54.742	447	330.791	1189	562.786	2016	528.062	3382	518.961	9607	604.024
1448	94.169	2288	24.3821	6128	25.9429	448	1.88108	1768	16.1648	3148	11.6729	7288	17.0507			693	13.0058			4538	51.3488	11285	57.408	448	334.757	1190	568.845	2017	526.088	3383	505.868	9608	600.777
1449	94.4382	2289	23.217	6129	25.3377	449	2.17018	1769	16.9836	3149	12.3054	7289	18.1127			694	12.9964			4539	53.7243	11286	54.91	449	330.744	1191	566.744	2018	519.713	3384	526.005	9609	600.192
1450	97.6603	2290	24.0254	6130	25.0619	450	2.01562	1770	17.3208	3150	12.3242	7290	17.0568			695	12.9035			4540	52.0201	11287	56.4384	450	326.845	1192	576.114	2019	516.103	3385	525.411	9610	595.075
1451	97.2417	2291	23.518	6131	24.8751	451	1.97165	1771	16.8254	3151	12.2145	7291	17.9268			696	13.7566			4541	51.7455	11288	57.1738	451	329.937	1193	562.958	2020	525.537	3386	515.938	9611	586.863
1452	96.334	2292	23.3721	6132	27.2419	452	2.15001	1772	20.3663	3152	11.8375	7292	18.1186			697	13.6036			4542	52.4118	11289	58.8013	452	329.438	1194	545.112	2021	519.673	3387	530.457	9612	589.432
1453	100.496	2293	23.3934	6133	25.036	453	1.87323	1773	17.6522	3153	11.976	7293	17.304			698	13.0452			4543	51.393	11290	56.1121	453	336.085	1195	555.88	2022	528.021	3388	513.194	9613	600.18
1454	90.8423	2294	25.7932	6134	25.6778	454	1.77364	1774	17.1744	3154	11.5661	7294	17.6356			699	13.4331			4544	50.7087	11291	58.2249	454	318.273	1196	577.127	2023	519.041	3389	516.914	9614	611.035
1455	90.5721	2295	24.8262	6135	25.2256	455	1.95237	1775	17.3195	3155	12.0231	7295	17.4462			700	14.1726			4545	54.2386	11292	57.0862	455	321.164	1197	553.829	2024	516.798	3390	518.953	9615	597.117
1456	91.2769	2296	24.29	6136	25.9506	456	2.09767	1776	17.8162	3156	11.836	7296	17.5036			701	12.5606			4546	52.414	11293	55.9876	456	338.531	1198	552.981	2025	512.507	3391	518.204	9616	603.041
1457	101.599	2297	25.3334	6137	25.3952	457	1.88675	1777	16.9153	3157	11.4897	7297	17.78			702	13.3682			4547	52.8293	11294	57.9701	457	319.994	1199	534.247	2026	509.303	3392	524.105	9617	596.141
1458	95.3348	2298	23.5558	6138	25.7189	458	1.84344	1778	17.4024	3158	11.7435	7298	17.6322			703	12.8145			4548	52.4349	11295	59.5948	458	332.249	1200	552.509	2027	511.823	3393	541.676	9618	606.645
1459	96.3297	2299	24.7326	6139	26.0057	459	1.8439	1779	17.2801	3159	11.8603	7299	17.7199			704	13.3708			4549	50.8877	11296	56.2607	459	316.588	1201	576.408	2028	500.825	3394	508.46	9619	619.778
1460	97.6792	2300	24.3662	6140	25.0903	460	2.05595	1780	16.8616	3160	12.359	7300	16.9613			705	12.7636			4550	50.9195	11297	57.8517	460	331.526	1202	557.39	2029	523.234	3395	505.245	9620	590.164
1461	94.791	2301	23.1211	6141	25.4172	461	1.95661	1781	18.0009	3161	12.3715	7301	17.8362			706	12.643			4551	52.7369	11298	54.5746	461	317.064	1203	541.495	2030	512.006	3396	530.029	9621	592.408
1462	97.315	2302	24.4486	6142	25.1739	462	1.99072	1782	18.9706	3162	12.3224	7302	17.2841			707	13.1923			4552	51.2031	11299	58.225	462	324.273	1204	552.752	2031	510.667	3397	529.023	9622	589.723
1463	94.7811	2303	23.4669	6143	25.3355	463	2.00236	1783	19.5108	3163	12.0607	7303	16.7587			708	13.4356			4553	52.1062	11300	57.1031	463	318.946	1205	544.538	2032	520.663	3398	523.791	9623	591.888
1464	93.7005	2304	23.498	6144	26.2588	464	2.18168	1784	19.1756	3164	11.5811	7304	17.417			709	12.9703			4554	51.4334	11301	55.5294	464	331.87	1206	550.416	2033	522.445	3399	516.593	9624	604.112
1465	92.5206	2305	23.8217	6145	25.7084	465	1.80304	1785	19.2064	3165	12.1125	7305	17.2494			710	13.646			4555	49.7798	11302	58.8883	465	319.061	1207	569.581	2034	526.258	3400	533.272	9625	604.412
1466	92.5373	2306	24.0038	6146	26.1244	466	1.8483	1786	18.7315	3166	11.8268	7306	17.9048			711	13.4685			4556	52.0793	11303	57.7644	466	322.21	1208	558.004	2035	519.239	3401	518.43	9626	604.818
1467	91.3322	2307	24.0807	6147	26.488	467	1.82649	1787	17.4831	3167	12.2287	7307	18.5221			712	12.9092			4557	53.2185	11304	56.4627	467	326.773	1209	554.841	2036	521.546	3402	525.909	9627	572.104
1468	93.8533	2308	24.1285	6148	25.8289	468	2.09495	1788	16.7056	3168	13.0161	7308	17.4873			713	12.8631			4558	51.7704	11305	55.3623	468	320.158	1210	548.996	2037	510.488	3403	522.237	9628	601.58
1469	88.1551	2309	23.2881	6149	25.9624	469	1.88377	1789	16.7653	3169	11.6773	7309	17.2518			714	13.2092			4559	50.1849	11306	57.5922	469	316.187	1211	566.231	2038	519.752	3404	509.627	9629	592.618
1470	90.2002	2310	22.1441	6150	25.5311	470	2.09656	1790	17.228	3170	12.1706	7310	17.8007			715	14.1427			4560	50.1063	11307	59.1943	470	325.137	1212	555.717	2039	512.339	3405	528.218	9630	594.185
1471	92.6452	2311	23.5331	6151	25.6018	471	1.81796	1791	15.887	3171	12.484	7311	17.1298			716	12.6817			4561	52.0722	11308	57.8411	471	318.949	1213	546.094	2040	510.184	3406	524.571	9631	595.93
1472	98.2601	2312	22.8721	6152	25.1501	472	1.88551	1792	16.2789	3172	11.5702	7312	18.2775			717	12.6875			4562	50.8588	11309	56.7196	472	327.504	1214	554.153	2041	501.492	3407	524.29	9632	597.138
1473	98.7999	2313	23.5033	6153	25.1935	473	1.96467	1793	17.089	3173	11.091	7313	17.3027			718	12.4206			4563	51.8928	11310	58.0263	473	316.949	1215	545.939	2042	529.373	3408	520.908	9633	596.322
1474	100.12	2314	23.8214	6154	24.5006	474	2.07707	1794	17.5984	3174	11.595	7314	16.9581			719	12.9791			4564	51.1858	11311	57.8748	474	317.304	1216	547.922	2043	516.207	3409	519.878	9634	584.707
1475	101.276	2315	22.59	6155	26.0483	475	2.08891	1795	17.2896	3175	11.3284	7315	16.8567			720	14.0949			4565	52.4842	11312	58.5736	475	318.482	1217	555.018	2044	513.721	3410	518.398	9635	596.931
1476	101.412	2316	23.3269	6156	25.2118	476	1.87702	1796	16.6998	3176	11.9339	7316	17.0788			721	12.7831			4566	53.7769	11313	54.7504	476	322.361	1218	554.629	2045	521.977	3411	510.921	9636	589.818
1477	100.829	2317	22.1447	6157	25.9913	477	2.14595	1797	17.2487	3177	11.467	7317	17.0434			722	13.0769			4567	51.2944	11314	58.5366	477	317.877	1219	563.149	2046	504.291	3412	535.839	9637	577.017
1478	100.419	2318	22.0375	6158	25.8553	478	1.94547	1798	16.6987	3178	11.7452	7318	17.1986			723	14.0151			4568	53.6194	11315	57.0321	478	318.961	1220	555.521	2047	515.618	3413	512.65	9638	591.979
1479	104.345	2319	22.1295	6159	25.9177	479	1.72193	1799	17.9846	3179	11.9153	7319	18.1981			724	12.9252			4569	51.7485	11316	57.9615	479	324.08	1221	569.46	2048	505.461	3414	522.465	9639	599.669
1480	102.836	2320	21.321	6160	25.8172	480	2.18191	1800	18.1196	3180	11.0214	7320	17.1797			725	13.1959			4570	49.4146	11317	57.5307	480	317.44	1222	552.433	2049	517.909	3415	521.915	9640	589.734
1481	104.108	2321	21.8313	6161	25.6177	481	2.09351	1801	18.1686	3181	11.1702	7321	16.9996			726	12.7149			4571	52.1378	11318	58.395	481	314.845	1223	560.548	2050	517.278	3416	531.422	9641	577.162
1482	103.397	2322	22.1629	6162	24.9179	482	1.97043	1802	18.4956	3182	11.776	7322	17.5328			727	13.4768			4572	51.9238	11319	56.3133	482	320.028	1224	563.846	2051	510.25	3417	512.207	9642	598.931
1483	101.541	2323	21.0779	6163	25.2539	483	2.09437	1803	18.2216	3183	11.5782	7323	17.2989			728	13.3332			4573	51.0813	11320	57.3983	483	311.599	1225	553.457	2052	519.798	3418	531.372	9643	582.458
1484	102.697	2324	20.7806	6164	25.6282	484	1.69115	1804	18.6104	3184	11.6159	7324	17.664			729	13.4354			4574	50.8491	11321	55.8459	484	321.435	1226	552.676	2053	507.622	3419	515.984	9644	607.04
1485	102.162	2325	20.2629	6165	26.6205	485	1.73639	1805	17.7652	3185	11.721	7325	17.1712			730	13.4921			4575	52.3426	11322	56.0074	485	322.144	1227	549.274	2054	520.565	3420	528.025	9645	592.851
1486	99.954	2326	20.1237	6166	26.1327	486	2.0853	1806	18.5972	3186	12.1642	7326	17.2557			731	13.1767			4576	51.6502	11323	58.7857	486	316.219	1228	550.335	2055	512.212	3421	517.684	9646	604.58
1487	99.0795	2327	20.9973	6167	26.3358	487	2.13079	1807	19.1405	3187	11.6009	7327	16.8156			732	13.5187			4577	53.0697	11324	59.5136	487	314.964	1229	557.27	2056	536.499	3422	513.112	9647	574.56
1488	99.6699	2328	21.4325	6168	25.5929	488	2.06379	1808	19.339	3188	11.7855	7328	17.4208			733	13.4634			4578	53.0381	11325	56.0559	488	309.271	1230	563.083	2057	519.102	3423	509.965	9648	596.245
1489	98.8751	2329	20.5856	6169	25.7705	489	1.90723	1809	18.6889	3189	11.6099	7329	16.6617			734	13.0532			4579	50.3203	11326	58.1635	489	312.57	1231	554.665	2058	524.077	3424	516.135	9649	580.525
1490	98.0124	2330	21.6617	6170	26.2256	490	1.95306	1810	17.4637	3190	12.2349	7330	16.6179			735	13.7485			4580	51.7433	11327	56.4606	490	309.934	1232	561.191	2059	517.696	3425	523.734	9650	594.675
1491	99.4134	2331	20.7429	6171	25.8174	491	2.34713	1811	17.4762	3191	11.9044	7331	16.9706			736	13.2812			4581	51.7926	11328	56.4564	491	315.457	1233	550.241	2060	513.792	3426	529.247	9651	591.266
1492	105.635	2332	20.806	6172	25.3439	492	2.01042	1812	18.2404	3192	11.7845	7332	16.9426			737	12.8776			4582	53.1666	11329	58.3044	492	314.421	1234	551.14	2061	511.753	3427	520.538	9652	595.615
1493	96.5703	2333	19.6106	6173	24.3824	493	2.03382	1813	19.3078	3193	11.6957	7333	17.6152			738	13.4905			4583	52.663	11330	57.3453	493	312.732	1235	554.393	2062	530.013	3428	517.058	9653	583.142
1494	93.9976	2334	20.5815	6174	25.721	494	1.96667	1814	20.2987	3194	12.1621	7334	16.4338			739	14.232			4584	52.8619	11331	57.1941	494	308.594	1236	574.518	2063	519.891	3429	527.364	9654	602.166
1495	91.8323	2335	20.5855	6175	25.3234	495	1.82085	1815	18.8067	3195	11.6557	7335	17.2706			740	13.2041			4585	51.6186	11332	56.8564	495	313.706	1237	547.11	2064	512.377	3430	508.96	9655	596.032
1496	93.8834	2336	19.9128	6176	24.689	496	2.00222	1816	18.3029	3196	12.2299	7336	16.9303			741	13.2709			4586	51.3101	11333	56.3786	496	321.497	1238	547.665	2065	517.708	3431	506.114	9656	601.689
1497	93.516	2337	20.4986	6177	24.9188	497	1.9235	1817	17.9385	3197	11.4634	7337	17.5912			742	12.8742			4587	53.7815	11334	55.9028	497	313.932	1239	546.778	2066	521.397	3432	511.054	9657	585.827
1498	93.88	2338	21.882	6178	25.5637	498	1.9241	1818	17.3542	3198	12.1774	7338	17.169			743	13.0061			4588	52.6252	11335	56.4635	498	309.576	1240	547.507	2067	512.273	3433	513.382	9658	598.291
1499	92.1641	2339	20.0209	6179	25.085	499	2.02622	1819	17.0526	3199	11.8039	7339	16.2873			744	12.9437			4589	52.6275	11336	58.6706	499	299.259	1241	560.138	2068	526.018	3434	508.432	9659	586.636
1500	92.7083	2340	20.4576	6180	24.9423	500	1.98186	1820	18.3755	3200	11.6897	7340	16.6832			745	12.8783			4590	52.6041	11337	57.1803	500	318.234	1242	552.563	2069	515.593	3435	520.627	9660	608.307
1501	90.2189	2341	20.3943	6181	25.915	501	2.14027	1821	17.9335	3201	12.4218	7341	16.3153			746	13.3961			4591	53.132	11338	55.6966			1243	540.431	2070	535.29	3436	516.675	9661	599.424
1502	88.8004	2342	20.4318	6182	24.3482	502	1.96099	1822	18.9258	3202	11.8998	7342	16.4592			747	13.4533			4592	50.4801	11339	58.9853			1244	545.521	2071	510.65	3437	510.413	9662	594.743
1503	90.318	2343	19.3515	6183	25.7076	503	2.18651	1823	17.4418	3203	11.4453	7343	15.8591			748	13.3603			4593	52.3403	11340	56.2942			1245	564.037	2072	522.457	3438	521.431	9663	569.52
1504	89.6427	2344	20.7011	6184	24.9312	504	1.90541	1824	17.7824	3204	11.2816	7344	16.2041			749	13.1391			4594	51.125	11341	58.3239			1246	547.407	2073	517.066	3439	530.291	9664	585.07
1505	88.9503	2345	20.0863	6185	26.0852	505	1.81545	1825	17.4913	3205	11.8077	7345	16.6803			750	12.8174			4595	50.8693	11342	56.7639			1247	551.893	2074	533.012	3440	520.115	9665	586.917
1506	87.9904	2346	20.3239	6186	24.8343	506	2.00814	1826	18.1307	3206	11.575	7346	16.9444			751	13.2604			4596	50.8556	11343	59.4382			1248	547.65	2075	531.145	3441	521.619	9666	591.162
1507	87.3723	2347	20.0669	6187	26.5819	507	2.28044	1827	19.1353	3207	11.9588	7347	16.1654			752	14.0917			4597	52.9062	11344	59.1301			1249	560.075	2076	533.371	3442	520.961	9667	604.36
1508	86.7854	2348	20.0324	6188	25.6303	508	2.07693	1828	19.296	3208	11.328	7348	15.8646			753	13.1834			4598	51.5977	11345	59.1378			1250	565.271	2077	526.191	3443	503.126	9668	583.901
1509	87.5718	2349	19.7653	6189	25.62	509	2.0551	1829	19.226	3209	11.6231	7349	17.0735			754	14.4921			4599	52.9815	11346	60.2236			1251	541.652	2078	520.241	3444	513.794	9669	596.488
1510	87.0148	2350	19.9392	6190	26.1453	510	1.89726	1830	19.7968	3210	11.4207	7350	16.8615			755	13.6994			4600	52.1157	11347	58.7421			1252	573.344	2079	526.64	3445	527.941	9670	593.255
1511	84.6079	2351	20.0651	6191	25.1177	511	2.1241	1831	20.3842	3211	11.3324	7351	17.0555			756	13.5627			4601	50.8582	11348	57.6589			1253	544.744	2080	547.065	3446	514.264	9671	600.019
1512	84.6738	2352	19.893	6192	24.8128	512	1.89833	1832	19.9891	3212	11.2956	7352	16.0589			757	13.8827			4602	53.2449	11349	59.7014			1254	575.115	2081	504.074	3447	517.332	9672	591.996
1513	86.511	2353	19.4583	6193	25.7156	513	2.19349	1833	19.7046	3213	11.2478	7353	16.4751			758	13.8656			4603	51.3218	11350	57.3026			1255	543.285	2082	515.878	3448	525.437	9673	601.738
1514	84.6248	2354	19.6907	6194	25.4006	514	2.12591	1834	20.1544	3214	11.4053	7354	16.4122			759	12.9957			4604	50.7834	11351	58.1209			1256	574.333	2083	526.356	3449	510.431	9674	580.975
1515	85.4866	2355	20.0852	6195	25.4811	515	1.923	1835	19.7315	3215	11.1532	7355	17.0955			760	12.9175			4605	52.7672	11352	57.7935			1257	553.854	2084	538.39	3450	524.96	9675	607.338
1516	83.3453	2356	20.3713	6196	25.3086	516	2.25201	1836	18.9662	3216	11.4579	7356	16.3052			761	13.8565			4606	52.6179	11353	59.9327			1258	562.795	2085	527.754	3451	520.63	9676	590.332
1517	86.0332	2357	18.8358	6197	25.5655	517	2.09424	1837	20.4284	3217	12.0403	7357	16.5344			762	12.9978			4607	52.8008	11354	59.0079			1259	551.736	2086	524.653	3452	522.514	9677	586.702
1518	86.8026	2358	19.8755	6198	25.657	518	1.96998	1838	20.6958	3218	10.8927	7358	16.1327			763	13.1295			4608	52.8476	11355	56.8558			1260	574.769	2087	536.586	3453	526.326	9678	592.704
1519	85.5019	2359	19.6651	6199	26.222	519	2.11804	1839	19.8023	3219	11.9923	7359	16.7137			764	13.5414			4609	51.3625	11356	58.3661			1261	558.04	2088	533.488	3454	521.865	9679	605.376
1520	84.9285	2360	19.938	6200	26.5189	520	1.90298	1840	19.3688	3220	11.912	7360	16.5484			765	13.8337			4610	52.1009	11357	56.1299			1262	545.524	2089	527.691	3455	533.829	9680	578.225
1521	81.2119	2361	19.9833	6201	25.4743	521	2.17614	1841	20.1286	3221	13.0019	7361	16.7799			766	13.209			4611	51.5179	11358	55.3158			1263	557.968	2090	544.629	3456	520.767	9681	597.867
1522	79.1744	2362	19.0739	6202	24.516	522	2.16534	1842	20.8402	3222	11.9792	7362	16.2943			767	13.3676			4612	51.9984	11359	56.8758			1264	559.413	2091	531.072	3457	530.937	9682	574.59
1523	77.7067	2363	19.2531	6203	25.7948	523	2.17774	1843	19.4042	3223	11.9423	7363	16.288			768	13.4156			4613	52.9293	11360	57.6419			1265	558.341	2092	534.338	3458	512.65	9683	588.371
1524	80.5689	2364	19.6203	6204	25.312	524	1.98462	1844	17.5288	3224	11.8123	7364	17.0185			769	12.485			4614	52.4045	11361	57.6478			1266	558.119	2093	536.567	3459	510.062	9684	613.923
1525	79.4192	2365	19.7267	6205	25.9964	525	1.93965	1845	18.3455	3225	11.2392	7365	16.2582			770	12.8597			4615	52.1237	11362	56.1797			1267	551.746	2094	541.172	3460	519.062	9685	583.546
1526	80.56	2366	19.3442	6206	25.7915	526	1.90645	1846	24.9485	3226	12.1252	7366	16.1038			771	13.7235			4616	52.4965	11363	56.8023			1268	547.625	2095	518.875	3461	535.356	9686	601.235
1527	79.7588	2367	19.9647	6207	24.9928	527	1.74769	1847	25.1748	3227	11.7401	7367	16.5114			772	13.9368			4617	51.5983	11364	55.8396			1269	543.749	2096	526.338	3462	501.49	9687	571.008
1528	82.3751	2368	20.0797	6208	25.6186	528	1.93002	1848	17.1804	3228	11.7293	7368	16.7633			773	13.2097			4618	51.729	11365	57.1439			1270	571.16	2097	520.818	3463	506.996	9688	593.492
1529	81.4524	2369	20.0374	6209	25.7296	529	1.91938	1849	17.2957	3229	11.6622	7369	16.8585			774	13.6862			4619	52.6573	11366	56.4512			1271	554.6	2098	527.52	3464	515.914	9689	590.198
1530	79.2317	2370	19.1218	6210	26.1037	530	2.14763	1850	17.5031	3230	11.1113	7370	16.8081			775	12.9687			4620	53.6625	11367	57.7735			1272	550.569	2099	539.065	3465	517.465	9690	588.044
1531	79.8609	2371	20.2547	6211	24.8421	531	1.73866	1851	16.754	3231	11.9635	7371	17.4825			776	13.2655			4621	53.3155	11368	56.9336			1273	556.238	2100	526.488	3466	507.984	9691	559.466
1532	88.3556	2372	19.4266	6212	26.8856	532	2.26282	1852	17.0568	3232	11.62	7372	16.6202			777	12.7068			4622	51.8049	11369	55.7105			1274	532.03	2101	533.904	3467	517.665	9692	566.633
1533	81.4646	2373	19.8881	6213	24.6603	533	1.98999	1853	18.6028	3233	11.5132	7373	16.4767			778	13.1431			4623	53.8939	11370	56.3822			1275	549.159	2102	522.217	3468	520.665	9693	591.986
1534	80.6825	2374	19.119	6214	24.7089	534	1.79697	1854	18.7304	3234	12.2268	7374	16.8201			779	12.9717			4624	50.603	11371	56.0659			1276	562.515	2103	524.349	3469	509.36	9694	595.109
1535	82.358	2375	20.4003	6215	25.7917	535	1.99099	1855	18.8643	3235	12.4028	7375	16.2914			780	12.6782			4625	51.299	11372	57.8218			1277	550.369	2104	520.893	3470	513.912	9695	572.514
1536	81.4882	2376	18.8679	6216	26.2398	536	1.79789	1856	19.3628	3236	12.0317	7376	15.7881			781	12.828			4626	53.7459	11373	58.2998			1278	566.467	2105	517.813	3471	521.957	9696	588.572
1537	83.797	2377	19.6801	6217	25.4798	537	2.09512	1857	19.8365	3237	11.9779	7377	16.9566			782	13.0528			4627	53.9577	11374	58.6655			1279	555.603	2106	537.804	3472	509.293	9697	598.818
1538	83.9751	2378	19.7931	6218	25.8785	538	2.14087	1858	20.1657	3238	11.9086	7378	16.5201			783	13.3131			4628	52.3182	11375	58.5844			1280	556.026	2107	518.743	3473	521.768	9698	577.249
1539	83.6943	2379	20.0698	6219	25.1709	539	2.51878	1859	20.1339	3239	11.5113	7379	16.5722			784	13.5366			4629	51.9944	11376	57.5863			1281	537.621	2108	537.195	3474	506.729	9699	593.306
1540	87.1024	2380	19.9863	6220	24.8225	540	2.11943	1860	18.2911	3240	11.7219	7380	17.4418			785	12.8924			4630	52.037	11377	57.4877			1282	552.2	2109	523.42	3475	524.017	9700	569.925
1541	86.1993	2381	19.2269	6221	24.5764	541	2.18852	1861	16.9509	3241	11.9324	7381	16.7538			786	13.0942			4631	51.188	11378	58.7106			1283	571.621	2110	523.525	3476	516.865	9701	577.428
1542	86.7489	2382	19.2275	6222	25.389	542	1.82417	1862	17.7354	3242	11.4568	7382	17.0626			787	13.0129			4632	50.7146	11379	59.3399			1284	558.773	2111	530.701	3477	511.918	9702	596.352
1543	84.8567	2383	18.4833	6223	23.992	543	1.9618	1863	17.7333	3243	11.4532	7383	16.5404			788	14.2547			4633	53.0424	11380	56.4297			1285	554.716	2112	538.77	3478	509.178	9703	591.703
1544	83.5811	2384	19.4941	6224	25.2659	544	1.97388	1864	17.4255	3244	12.2396	7384	17.0587			789	13.1887			4634	53.1191	11381	58.5943			1286	566.949	2113	538.179	3479	525.257	9704	604.683
1545	81.1709	2385	19.6294	6225	25.7705	545	1.81429	1865	16.9408	3245	11.5747	7385	16.4331			790	13.1891			4635	53.9264	11382	58.0433			1287	564.812	2114	529.83	3480	525.053	9705	598.583
1546	80.4857	2386	20.1275	6226	25.4568	546	1.97464	1866	18.7785	3246	12.1602	7386	16.733			791	12.8815			4636	51.2656	11383	59.5301			1288	536.13	2115	533.705	3481	524.441	9706	597.159
1547	81.2263	2387	19.257	6227	24.2264	547	1.7578	1867	18.8724	3247	12.4156	7387	16.5421			792	12.8006			4637	51.393	11384	58.0217			1289	549.266	2116	516.384	3482	530.154	9707	589.436
1548	79.8606	2388	19.0819	6228	25.3259	548	2.10174	1868	21.3553	3248	12.0053	7388	16.1719			793	12.7743			4638	51.759	11385	57.9736			1290	544.211	2117	518.062	3483	519.586	9708	584.198
1549	79.333	2389	19.2724	6229	25.4448	549	2.06801	1869	19.9858	3249	11.7972	7389	16.8738			794	13.2901			4639	53.4575	11386	58.2005			1291	556.974	2118	522.159	3484	513.74	9709	599.981
1550	79.0688	2390	19.8194	6230	25.6247	550	1.81626	1870	20.3959	3250	12.0542	7390	15.9831			795	12.9073			4640	55.2944	11387	56.0603			1292	547.163	2119	536.635	3485	524.876	9710	600.033
1551	75.4817	2391	20.1826	6231	25.0987	551	1.80577	1871	20.1492	3251	11.8083	7391	16.591			796	12.9469			4641	51.8035	11388	58.3239			1293	552.312	2120	533.498	3486	529.798	9711	584.792
1552	75.9696	2392	19.5804	6232	24.9764	552	1.98938	1872	20.1382	3252	11.8674	7392	17.3669			797	13.5936			4642	54.3412	11389	59.2036			1294	537.559	2121	530.459	3487	513.495	9712	592.396
1553	75.911	2393	19.4631	6233	25.4397	553	1.8178	1873	20.1462	3253	11.7627	7393	16.7644			798	13.4365			4643	52.8509	11390	57.4138			1295	558.161	2122	527.594	3488	523.992	9713	580.774
1554	76.3707	2394	18.4622	6234	25.5891	554	2.05954	1874	21.2031	3254	12.0556	7394	16.6756			799	13.0177			4644	52.7591	11391	59.3982			1296	550.852	2123	528.005	3489	539.385	9714	587.01
1555	78.1257	2395	19.2207	6235	25.3649	555	2.17449	1875	20.3254	3255	11.8074	7395	17.379			800	12.8638			4645	52.6013	11392	57.6589			1297	552.031	2124	531.988	3490	519.615	9715	594.174
1556	77.4746	2396	19.3917	6236	26.6159	556	2.07156	1876	20.094	3256	11.5197	7396	16.5449			801	13.0572			4646	52.5246	11393	60.6124			1298	549.394	2125	522.741	3491	520.395	9716	585.809
1557	80.7011	2397	19.4015	6237	24.9896	557	1.94579	1877	21.4787	3257	12.0657	7397	16.6144			802	13.1136			4647	53.907	11394	58.6258			1299	555.678	2126	540.68	3492	512.221	9717	589.429
1558	82.1344	2398	19.0383	6238	24.695	558	1.92358	1878	20.6796	3258	12.0059	7398	17.2708			803	13.3673			4648	53.0505	11395	58.2634			1300	566.532	2127	533.798	3493	513.209	9718	614.787
1559	82.4684	2399	19.8121	6239	25.0212	559	1.97053	1879	21.6294	3259	11.8523	7399	17.7108			804	13.1358			4649	51.6795	11396	60.4455			1301	550.823	2128	520.84	3494	509.978	9719	595.649
1560	85.5332	2400	19.9569	6240	25.8261	560	1.82139	1880	20.8789	3260	11.4995	7400	17.1332			805	12.6482			4650	52.0809	11397	57.1437			1302	558.291	2129	537.5	3495	502.368	9720	595.43
1561	84.7583	2401	20.046	6241	25.2747	561	2.16637	1881	20.229	3261	11.6159	7401	16.8972			806	13.5871			4651	54.3753	11398	60.459			1303	562.289	2130	523.971	3496	520.04	9721	586.01
1562	82.2177	2402	19.1849	6242	25.4719	562	1.97169	1882	20.9916	3262	11.5327	7402	17.2744			807	13.466			4652	51.9447	11399	59.564			1304	557.295	2131	526.42	3497	518.822	9722	591.429
1563	84.4814	2403	18.882	6243	25.3631	563	2.08661	1883	21.7293	3263	12.3023	7403	16.5565			808	13.1147			4653	55.1042	11400	60.4023			1305	566.252	2132	521.446	3498	519.06	9723	600.75
1564	80.8468	2404	20.0205	6244	25.0028	564	2.23686	1884	20.4637	3264	12.0021	7404	15.8901			809	13.6275			4654	53.5315	11401	57.2063			1306	547.718	2133	531.934	3499	517.011	9724	597.985
1565	79.5086	2405	19.9476	6245	25.3779	565	2.06547	1885	20.3438	3265	12.0875	7405	16.1417			810	13.2085			4655	52.6959	11402	57.7579			1307	544.327	2134	532.697	3500	519.749	9725	584.519
1566	79.6325	2406	20.0175	6246	24.6965	566	1.767	1886	19.8348	3266	10.7863	7406	17.0008			811	14.375			4656	50.9046	11403	58.4316			1308	570.024	2135	527.75	3501	509.186	9726	581.196
1567	77.3598	2407	19.7868	6247	25.9385	567	2.07811	1887	20.7894	3267	12.1367	7407	17.2984			812	13.8248			4657	52.452	11404	57.9818			1309	557.609	2136	511.726	3502	516.303	9727	581.328
1568	73.7356	2408	20.6319	6248	25.5419	568	1.93997	1888	20.318	3268	11.1979	7408	16.3686			813	13.4652			4658	52.6463	11405	55.7797			1310	563.451	2137	523.268	3503	522.678	9728	592.886
1569	75.1617	2409	19.039	6249	24.5188	569	1.92915	1889	21.3983	3269	11.8262	7409	17.1896			814	13.3833			4659	53.6257	11406	56.2741			1311	566.421	2138	538.613	3504	523.878	9729	583.308
1570	77.8483	2410	18.8003	6250	25.1027	570	2.09062	1890	21.3837	3270	11.6951	7410	16.3848			815	12.8524			4660	54.6559	11407	57.4459			1312	548.129	2139	542.084	3505	523.15	9730	587.446
1571	76.898	2411	18.9038	6251	25.5919	571	2.06797	1891	21.2897	3271	11.9005	7411	16.6758			816	13.7062			4661	51.3233	11408	57.0189			1313	559.947	2140	534.243	3506	524.343	9731	600.956
1572	79.497	2412	19.8196	6252	25.2605	572	2.25277	1892	19.6244	3272	11.6013	7412	16.2464			817	13.1129			4662	52.7679	11409	57.3323			1314	583.262	2141	536.983	3507	517.45	9732	574.177
1573	80.2183	2413	19.0595	6253	24.7635	573	2.04615	1893	20.3957	3273	12.6926	7413	17.574			818	13.1877			4663	52.4232	11410	58.9504			1315	548.738	2142	545.606	3508	519.55	9733	611.433
1574	77.7914	2414	19.0825	6254	26.4467	574	2.15134	1894	20.2099	3274	11.1339	7414	17.1213			819	13.0343			4664	50.738	11411	57.615			1316	583.998	2143	522.884	3509	495.277	9734	585.73
1575	81.3192	2415	19.2128	6255	24.7009	575	2.03634	1895	20.558	3275	12.2033	7415	16.7594			820	13.4165			4665	53.2094	11412	60.7489			1317	544.588	2144	532.21	3510	528.537	9735	591.783
1576	81.3331	2416	19.0746	6256	24.5097	576	2.11675	1896	20.2319	3276	11.6146	7416	16.3528			821	13.4528			4666	52.3287	11413	58.4064			1318	552.294	2145	532.813	3511	522.802	9736	579.153
1577	82.3885	2417	19.4731	6257	25.2902	577	1.94497	1897	21.9795	3277	11.3582	7417	16.3145			822	14.1378			4667	53.2922	11414	56.4629			1319	558.037	2146	514.367	3512	516.139	9737	581.327
1578	80.7582	2418	19.2175	6258	25.3938	578	1.93356	1898	20.5997	3278	11.3951	7418	17.3516			823	13.4161			4668	54.2601	11415	58.8981			1320	556.639	2147	529.596	3513	508.682	9738	589.972
1579	81.1865	2419	18.8551	6259	25.2058	579	1.9577	1899	20.6306	3279	11.6348	7419	16.9215			824	13.58			4669	53.5991	11416	60.0164			1321	559.265	2148	531.438	3514	521.915	9739	584.522
1580	81.7544	2420	19.323	6260	25.2895	580	1.94619	1900	21.2221	3280	11.9328	7420	16.5851			825	12.8641			4670	53.7174	11417	57.6603			1322	557.002	2149	543.66	3515	528.798	9740	605.322
1581	81.9325	2421	18.757	6261	24.7682	581	2.00435	1901	20.9749	3281	12.1093	7421	17.0726			826	13.4468			4671	53.736	11418	58.1621			1323	562.536	2150	549.244	3516	536.149	9741	584.592
1582	82.4637	2422	18.7079	6262	26.2363	582	2.36268	1902	20.3305	3282	11.3349	7422	17.4092			827	13.2411			4672	53.5985	11419	58.4204			1324	542.744	2151	536.634	3517	536.202	9742	598.641
1583	84.0241	2423	20.1966	6263	24.668	583	2.04033	1903	20.3104	3283	12.7579	7423	17.7893			828	13.5492			4673	53.0877	11420	59.871			1325	541.295	2152	534.715	3518	510.536	9743	603.84
1584	84.4443	2424	19.7194	6264	24.4116	584	2.12128	1904	21.3524	3284	12.2343	7424	16.92			829	12.6289			4674	53.6958	11421	60.5887			1326	559.167	2153	542.749	3519	542.478	9744	577.653
1585	82.7799	2425	19.9673	6265	24.8746	585	1.76443	1905	21.4799	3285	11.6203	7425	17.0237			830	12.5809			4675	53.143	11422	58.822			1327	557.665	2154	528.871	3520	525.299	9745	614.715
1586	80.9732	2426	19.5367	6266	23.9942	586	1.92652	1906	22.0398	3286	12.1322	7426	16.6913			831	13.1132			4676	51.0924	11423	58.813			1328	568.426	2155	539.665	3521	511.474	9746	603.879
1587	81.1226	2427	20.6237	6267	25.4017	587	2.42363	1907	21.7922	3287	12.8719	7427	16.506			832	14.1382			4677	53.3591	11424	58.1446			1329	532.017	2156	532.09	3522	506.913	9747	598.711
1588	80.1983	2428	19.2005	6268	24.9842	588	2.12387	1908	23.3484	3288	11.4569	7428	16.6048			833	13.732			4678	54.5362	11425	57.0204			1330	552.912	2157	533.164	3523	515.84	9748	597.823
1589	80.9101	2429	18.9484	6269	24.7764	589	2.00884	1909	22.5066	3289	11.7679	7429	16.5412			834	13.0627			4679	54.7259	11426	59.2727			1331	545.722	2158	544.097	3524	509.839	9749	583.893
1590	80.1599	2430	19.3646	6270	24.9694	590	2.1367	1910	22.0962	3290	12.2729	7430	16.4343			835	13.3615			4680	52.0675	11427	59.8813			1332	559.201	2159	531.597	3525	515.344	9750	596.592
1591	79.9205	2431	19.7408	6271	24.7601	591	2.05604	1911	22.3462	3291	11.8241	7431	17.1522			836	13.4032			4681	52.2649	11428	59.6268			1333	563.249	2160	543.992	3526	504.639	9751	607.655
1592	79.478	2432	18.9416	6272	24.515	592	1.82467	1912	21.6432	3292	12.367	7432	16.2874			837	13.1074			4682	51.9185	11429	57.9905			1334	555.187	2161	532.248	3527	539.897	9752	577.947
1593	78.0469	2433	19.7876	6273	24.5944	593	1.89495	1913	22.5449	3293	12.8571	7433	17.2973			838	13.6536			4683	53.2912	11430	59.6791			1335	546.484	2162	539.409	3528	528.788	9753	593.769
1594	78.7837	2434	19.2942	6274	25.4657	594	1.94191	1914	23.3553	3294	10.987	7434	16.3678			839	13.0412			4684	51.8313	11431	59.6286			1336	565.862	2163	524.901	3529	524.667	9754	605.953
1595	76.6534	2435	19.1569	6275	25.0721	595	1.8146	1915	21.2871	3295	12.4876	7435	16.7288			840	13.1471			4685	52.5553	11432	58.7531			1337	569.545	2164	532.396	3530	527.155	9755	587.575
1596	79.5135	2436	18.6313	6276	25.5748	596	2.25577	1916	22.8691	3296	12.4539	7436	17.1645			841	13.33			4686	53.1142	11433	58.5889			1338	555.498	2165	533.397	3531	498.13	9756	579.079
1597	79.878	2437	18.8002	6277	24.809	597	2.38336	1917	22.2791	3297	12.0516	7437	17.4726			842	13.2467			4687	55.2129	11434	58.1973			1339	559.066	2166	526.319	3532	507.277	9757	593.409
1598	76.2276	2438	20.3973	6278	23.8119	598	1.76996	1918	22.5037	3298	12.08	7438	16.424			843	13.4353			4688	51.5976	11435	58.2128			1340	570.259	2167	529.87	3533	515.669	9758	590.633
1599	76.4096	2439	19.5201	6279	25.2112	599	1.81687	1919	21.7968	3299	11.5627	7439	17.6691			844	14.0524			4689	52.8707	11436	57.9731			1341	561.05	2168	535.845	3534	515.848	9759	599.019
		2440	19.3878	6280	25.3078	600	1.99059			3300	11.9708	7440	16.8056			845	12.7623			4690	54.4937	11437	58.7111			1342	567.396	2169	522.038	3535	520.653	9760	592.518
		2441	19.2291	6281	25.548	601	2.04982			3301	12.0844	7441	16.6107			846	12.5481			4691	53.459	11438	58.2857			1343	559.037	2170	534.013	3536	512.547	9761	596.918
		2442	18.8925	6282	24.8599	602	1.89935			3302	11.8096	7442	16.8694			847	12.9119			4692	52.9501	11439	58.7418			1344	554.748	2171	530.395	3537	508.636	9762	602.025
		2443	19.5385	6283	24.3252	603	2.09658			3303	12.3048	7443	17.3827			848	12.4646			4693	52.0717	11440	60.1263			1345	557.443	2172	515.85	3538	515.831	9763	604.07
		2444	18.9726	6284	25.6308	604	2.22501			3304	11.3842	7444	16.5888			849	12.6615			4694	53.6339	11441	59.0553			1346	558.595	2173	533.468	3539	528.515	9764	585.206
		2445	19.8941	6285	25.7341	605	1.90091			3305	11.8382	7445	16.625			850	13.406			4695	53.0871	11442	58.0189			1347	562.056	2174	524.588	3540	511.894	9765	599.188
		2446	18.7965	6286	26.1457	606	2.09829			3306	11.9317	7446	16.6546			851	13.0741			4696	50.7138	11443	57.4554			1348	561.294	2175	540.37	3541	513.078	9766	610.476
		2447	18.854	6287	24.4717	607	2.09921			3307	11.9276	7447	16.7693			852	11.9823			4697	52.2043	11444	57.1964			1349	554.783	2176	523.426	3542	533.596	9767	600.375
		2448	19.1124	6288	24.8176	608	1.99505			3308	12.4045	7448	17.2119			853	12.9329			4698	52.531	11445	58.4532			1350	559.37	2177	543.593	3543	521.379	9768	601.597
		2449	18.7389	6289	24.9268	609	1.93752			3309	11.9042	7449	16.2753			854	13.4506			4699	53.6787	11446	57.9659			1351	562.284	2178	535.967	3544	529.937	9769	600.627
		2450	19.6693	6290	25.8496	610	1.81004			3310	11.8086	7450	16.9258			855	13.2615			4700	52.8317	11447	58.2995			1352	555.436	2179	532.684	3545	532.082	9770	586.732
		2451	19.6256	6291	25.0135	611	2.05483			3311	11.8486	7451	16.7282			856	13.1789			4701	51.1888	11448	57.754			1353	573.467	2180	528.803	3546	510.469	9771	599.844
		2452	19.5085	6292	24.2946	612	1.88078			3312	11.8288	7452	17.0902			857	13.3511			4702	52.7868	11449	57.2818			1354	572.279	2181	522.68	3547	527.161	9772	581.106
		2453	19.1386	6293	25.2119	613	1.99813			3313	11.6239	7453	17.2666			858	13.3962			4703	52.5707	11450	57.0419			1355	555.535	2182	525.597	3548	528.626	9773	593.742
		2454	19.2635	6294	24.8553	614	2.11425			3314	12.38	7454	16.9907			859	13.3073			4704	52.8967	11451	57.7683			1356	584.293	2183	536.075	3549	523.043	9774	597.272
		2455	19.4935	6295	25.582	615	2.20794			3315	11.9368	7455	17.2964			860	13.1396			4705	53.606	11452	56.7544			1357	556.11	2184	540.649	3550	512.414	9775	599.683
		2456	19.4153	6296	24.4116	616	2.33648			3316	11.2475	7456	16.6438			861	13.3367			4706	50.1472	11453	57.8034			1358	566.868	2185	522.779	3551	514.037	9776	587.633
		2457	18.9667	6297	24.5521	617	2.02244			3317	10.7767	7457	16.8069			862	13.7145			4707	54.0669	11454	57.5354			1359	564.872	2186	531.303	3552	536.05	9777	605.164
		2458	19.4072	6298	25.8212	618	2.36068			3318	12.0969	7458	17.199			863	12.6921			4708	52.4853	11455	58.3001			1360	578.416	2187	536.809	3553	522.325	9778	617.037
		2459	19.8728	6299	25.6785	619	2.08177			3319	11.7713	7459	17.7499			864	13.4022			4709	53.4824	11456	59.6223			1361	567.6	2188	531.948	3554	516.127	9779	601.422
		2460	19.1487	6300	25.3208	620	2.05869			3320	11.3408	7460	16.5612			865	13.799			4710	52.2709	11457	58.0523			1362	559.312	2189	530.781	3555	514.407	9780	592.276
		2461	19.4675	6301	24.6402	621	1.89611			3321	11.668	7461	17.2381			866	12.9736			4711	51.9125	11458	55.891			1363	572.244	2190	531.377	3556	532.993	9781	592.949
		2462	19.4939	6302	24.9531	622	2.35087			3322	12.0623	7462	17.586			867	13.0666			4712	53.024	11459	58.4181			1364	564.056	2191	524.486	3557	528.851	9782	604.129
		2463	19.5519	6303	24.8014	623	1.90861			3323	11.4719	7463	16.7905			868	13.3878			4713	50.8408	11460	56.6873			1365	565.362	2192	537.81	3558	534.08	9783	607.728
		2464	19.3668	6304	24.9875	624	2.07273			3324	11.7019	7464	17.049			869	13.3688			4714	52.1574	11461	57.4654			1366	566.41	2193	538.64	3559	517.963	9784	585.752
		2465	19.4344	6305	25.2823	625	2.14263			3325	11.8936	7465	16.859			870	14.1984			4715	53.4156	11462	58.6543			1367	567.446	2194	531.695	3560	520.282	9785	591.524
		2466	18.9064	6306	24.6516	626	2.20166			3326	11.9453	7466	16.5644			871	13.1491			4716	53.4595	11463	58.2145			1368	570.126	2195	522.622	3561	509.944	9786	585.729
		2467	18.79	6307	25.6902	627	2.10907			3327	11.4371	7467	16.5414			872	13.6782			4717	52.7071	11464	57.4585			1369	562.059	2196	514.032	3562	529.143	9787	580.409
		2468	18.8485	6308	24.8597	628	2.44788			3328	11.3698	7468	16.6585			873	13.0092			4718	51.161	11465	57.3655			1370	561.381	2197	526.62	3563	535.745	9788	601.981
		2469	19.282	6309	25.3207	629	1.81778			3329	12.0975	7469	16.9036			874	13.4649			4719	52.4288	11466	58.8272			1371	541.817	2198	523.561	3564	565.985	9789	594.847
		2470	19.1981	6310	25.0051	630	1.95846			3330	11.6214	7470	17.3996			875	13.1587			4720	54.4233	11467	59.3683			1372	563.081	2199	530.754	3565	533.694	9790	623.081
		2471	19.9021	6311	25.1893	631	1.93541			3331	11.3816	7471	16.0198			876	12.6067			4721	51.4745	11468	58.0165			1373	574.112	2200	521.297	3566	546.1	9791	594.582
		2472	18.9256	6312	25.6509	632	2.0527			3332	12.1321	7472	16.9259			877	13.5048			4722	53.0425	11469	55.8024			1374	566.767	2201	522.803	3567	533.644	9792	603.705
		2473	19.479	6313	25.4994	633	2.32197			3333	11.8738	7473	16.6804			878	12.8482			4723	53.0112	11470	57.497			1375	548.999	2202	509.286	3568	538.941	9793	593.768
		2474	19.5754	6314	24.4132	634	2.20549			3334	11.345	7474	16.6394			879	12.1337			4724	54.0715	11471	58.5905			1376	560.368	2203	530.262	3569	544.851	9794	610.473
		2475	18.5503	6315	25.648	635	2.12449			3335	12.0378	7475	16.1332			880	13.146			4725	51.6594	11472	59.1403			1377	565.443	2204	533.025	3570	545.354	9795	612.543
		2476	18.5774	6316	26.3098	636	2.11334			3336	12.2581	7476	16.8647			881	12.8015			4726	53.9821	11473	57.8219			1378	561.888	2205	528.224	3571	542.039	9796	613.325
		2477	19.9184	6317	25.1701	637	1.92666			3337	11.6569	7477	16.8493			882	13.5854			4727	52.6427	11474	58.0174			1379	564.357	2206	511.235	3572	536.042	9797	590.458
		2478	19.3059	6318	25.2983	638	2.12619			3338	11.6081	7478	16.6284			883	13.0762			4728	53.1577	11475	56.6639			1380	574.388	2207	534.03	3573	532.043	9798	599.619
		2479	18.418	6319	25.3222	639	1.99775			3339	11.9698	7479	16.5723			884	12.9471			4729	51.8015	11476	58.4472			1381	571.368	2208	530.96	3574	530.357	9799	596.685
		2480	18.6522	6320	25.9067	640	2.09173			3340	11.3611	7480	16.2127			885	13.1047			4730	53.7514	11477	58.1219			1382	561.614	2209	532.366	3575	541.471	9800	590.674
		2481	18.5235	6321	26.4505	641	2.20914			3341	11.4837	7481	16.6132			886	13.5756			4731	52.3235	11478	57.0607			1383	553.615	2210	524.507	3576	518.291	9801	599.72
		2482	19.1875	6322	25.4372	642	2.32705			3342	11.3966	7482	17.1367			887	14.1002			4732	52.0916	11479	59.3019			1384	556.775	2211	536.814	3577	526.943	9802	610.688
		2483	18.4472	6323	26.1759	643	2.25715			3343	11.6639	7483	16.5055			888	13.4154			4733	53.7197	11480	59.4818			1385	569.646	2212	530.781	3578	530.275	9803	600.1
		2484	18.8968	6324	26.2773	644	2.33938			3344	11.6149	7484	16.6483			889	13.4296			4734	51.424	11481	59.3599			1386	553.384	2213	519.211	3579	518.773	9804	609.136
		2485	18.6178	6325	25.3337	645	2.19972			3345	11.0722	7485	15.5949			890	13.2421			4735	52.9631	11482	58.6884			1387	548.05	2214	540.6	3580	535.169	9805	633.866
		2486	19.4166	6326	25.2629	646	2.20032			3346	11.2109	7486	17.3319			891	13.3323			4736	50.6492	11483	58.2389			1388	562.63	2215	529.436	3581	528.662	9806	620.987
		2487	19.8465	6327	25.549	647	2.15336			3347	11.6388	7487	16.9611			892	13.3504			4737	52.6531	11484	57.1706			1389	565.591	2216	521.942	3582	536.528	9807	623.697
		2488	19.4799	6328	25.7225	648	1.87244			3348	10.6132	7488	16.8689			893	12.8976			4738	53.8561	11485	59.1305			1390	560.306	2217	520.646	3583	529.664	9808	610.441
		2489	18.7764	6329	25.7225	649	2.10789			3349	11.8294	7489	16.725			894	13.4112			4739	54.4882	11486	57.3737			1391	558.723	2218	525.809	3584	536.369	9809	606.62
		2490	19.3041	6330	25.9104	650	1.95556			3350	11.7879	7490	16.7173			895	13.5278			4740	53.2032	11487	56.2849			1392	555.877	2219	532.625	3585	537.437	9810	594.158
		2491	19.1128	6331	25.3498	651	2.04971			3351	11.3374	7491	16.6902			896	13.6712			4741	52.7066	11488	58.6878			1393	556.123	2220	535.68	3586	543.936	9811	598.178
		2492	19.329	6332	24.6879	652	2.09738			3352	10.8928	7492	16.8055			897	12.991			4742	52.1246	11489	57.6806			1394	571.252	2221	502.326	3587	542.79	9812	630.158
		2493	20.0486	6333	26.0106	653	2.25054			3353	10.9213	7493	16.6535			898	12.8188			4743	51.0149	11490	58.461			1395	547.377	2222	527.202	3588	528.296	9813	606.402
		2494	19.2034	6334	25.0657	654	2.098			3354	10.765	7494	17.4684			899	12.8792			4744	51.4704	11491	56.6265			1396	574.738	2223	522.024	3589	528.113	9814	613.801
		2495	19.231	6335	25.5284	655	2.00474			3355	11.9467	7495	16.4616			900	12.6371			4745	50.2863	11492	56.191			1397	557.918	2224	528.558	3590	535.79	9815	611.003
		2496	19.0322	6336	24.9478	656	2.21736			3356	11.3881	7496	16.8266			901	13.8488			4746	51.6037	11493	60.4958			1398	564.149	2225	529.91	3591	517.807	9816	609.587
		2497	19.172	6337	25.4686	657	2.01761			3357	10.8961	7497	16.5709			902	13.2683			4747	50.8241	11494	57.7496			1399	556.642	2226	521.886	3592	533.192	9817	604.937
		2498	19.6013	6338	26.3886	658	2.00643			3358	11.6063	7498	16.7274			903	13.433			4748	51.4855	11495	57.3167			1400	564.424	2227	521.425	3593	525.644	9818	599.04
		2499	18.8607	6339	25.167	659	1.93576			3359	12.096	7499	17.6161			904	13.0638			4749	50.5422	11496	56.7055			1401	557.764	2228	532.186	3594	540.373	9819	610.49
		2500	19.6941	6340	25.5098	660	1.99531			3360	10.9543	7500	16.7476			905	13.9438			4750	53.3578	11497	58.929			1402	552.243	2229	539.447	3595	548.13	9820	611.133
		2501	18.9102	6341	25.0642	661	2.14816			3361	10.8764	7501	16.7831			906	12.5431			4751	50.1664	11498	58.3178			1403	551.684	2230	518.26	3596	539.464	9821	603.995
		2502	19.7832	6342	25.5777	662	2.01925			3362	11.4331	7502	16.6213			907	12.5083			4752	54.2224	11499	59.3525			1404	569.349	2231	511.108	3597	537.395	9822	607.561
		2503	18.4907	6343	24.6028	663	2.05568			3363	10.9209	7503	16.2763			908	12.9888			4753	51.4414	11500	59.9316			1405	551.717	2232	525.367	3598	539.294	9823	595.786
		2504	18.6645	6344	24.8777	664	2.04423			3364	11.2141	7504	16.8485			909	12.9279			4754	51.6634	11501	57.9135			1406	545.371	2233	522.098	3599	535.473	9824	600.851
		2505	19.365	6345	25.2225	665	2.1741			3365	10.8321	7505	16.1717			910	12.7668			4755	50.1188	11502	59.9321			1407	536.722	2234	541.086	3600	527.962	9825	627.273
		2506	18.9991	6346	25.608	666	2.08026			3366	11.1367	7506	16.8609			911	13.8008			4756	51.5876	11503	58.5322			1408	546.605	2235	518.841	3601	535.358	9826	602.561
		2507	18.9449	6347	25.6014	667	2.16302			3367	10.9744	7507	16.3772			912	12.375			4757	52.6415	11504	60.3948			1409	530.63	2236	527.885	3602	544.57	9827	602.331
		2508	19.217	6348	25.6061	668	2.03394			3368	10.6552	7508	16.0524			913	12.9127			4758	52.2156	11505	58.2478			1410	533.413	2237	522.274	3603	546.52	9828	611.998
		2509	18.1554	6349	25.7566	669	2.2822			3369	10.3792	7509	17.1013			914	12.7482			4759	51.6571	11506	57.8778			1411	546.898	2238	529.073	3604	533.338	9829	596.011
		2510	18.7582	6350	25.4906	670	2.23514			3370	11.2352	7510	16.3346			915	12.8831			4760	52.5469	11507	60.822			1412	525.726	2239	525.281	3605	558.749	9830	600.548
		2511	19.3679	6351	25.4122	671	2.02349			3371	11.1188	7511	16.9178			916	14.1651			4761	53.0439	11508	59.167			1413	513.844	2240	503.239	3606	536.84	9831	606.778
		2512	18.7232	6352	25.6066	672	2.02397			3372	11.1588	7512	16.3172			917	13.9855			4762	49.6886	11509	58.8552			1414	514.787	2241	512.097	3607	543.972	9832	613.518
		2513	19.0927	6353	25.7912	673	2.15418			3373	11.0849	7513	17.2336			918	13.2927			4763	51.7048	11510	55.9859			1415	517.176	2242	525.572	3608	553.955	9833	610.723
		2514	18.7594	6354	25.757	674	2.29602			3374	11.1109	7514	16.8812			919	13.3678			4764	51.7951	11511	61.4129			1416	518.249	2243	513.822	3609	547.212	9834	606.609
		2515	19.4394	6355	25.6657	675	2.39089			3375	11.0921	7515	16.6287			920	13.5823			4765	53.5	11512	60.6641			1417	515.183	2244	532.888	3610	546.381	9835	597.327
		2516	20.1306	6356	25.7786	676	2.01404			3376	11.2302	7516	16.6841			921	13.2037			4766	51.5831	11513	57.5299			1418	503.136	2245	525.727	3611	556.61	9836	605.375
		2517	19.2881	6357	26.6027	677	2.32094			3377	11.5792	7517	16.1507			922	12.3245			4767	50.7542	11514	60.2821			1419	493.134	2246	512.286	3612	549.967	9837	600.529
		2518	19.296	6358	25.9927	678	1.89718			3378	11.0847	7518	16.4549			923	12.9932			4768	52.1082	11515	57.2248			1420	497.451	2247	512.339	3613	537.213	9838	612.253
		2519	19.8651	6359	25.9836	679	1.944			3379	11.5678	7519	17.1198			924	13.2552			4769	53.0696	11516	59.7842			1421	511.546	2248	515.216	3614	553.806	9839	604.899
		2520	19.6283	6360	26.8972	680	2.19265			3380	11.3925	7520	16.5039			925	13.0745			4770	52.8498	11517	58.6249			1422	491.682	2249	516.359	3615	541.045	9840	626.607
		2521	18.9227	6361	26.0759	681	2.22887			3381	10.3185	7521	16.8908			926	12.7036			4771	51.0409	11518	57.9759			1423	485.498	2250	540.367	3616	523.002	9841	602.426
		2522	19.8787	6362	26.3956	682	2.15825			3382	11.2403	7522	16.322			927	12.4676			4772	49.8894	11519	57.2323			1424	498.368	2251	509.362	3617	544.484	9842	609.585
		2523	20.4426	6363	26.183	683	2.25362			3383	10.8071	7523	16.8548			928	13.3828			4773	50.846	11520	57.2672			1425	489.951	2252	519.325	3618	536.732	9843	595.578
		2524	20.5353	6364	25.412	684	2.34936			3384	10.7866	7524	16.4751			929	13.149			4774	50.5107	11521	59.285			1426	484.728	2253	516.771	3619	544.33	9844	600.358
		2525	21.2659	6365	27.0129	685	2.10167			3385	10.9657	7525	16.3862			930	12.718			4775	52.6211	11522	58.7808			1427	468.513			3620	534.372	9845	610.772
		2526	21.1434	6366	25.8755	686	2.16168			3386	11.0449	7526	16.6531			931	14.406			4776	53.2102	11523	59.6861			1428	480.986			3621	539.062	9846	612.383
		2527	20.9527	6367	26.0311	687	2.20937			3387	11.0684	7527	15.9234			932	13.1617			4777	51.6076	11524	59.0275			1429	455.109			3622	538.172	9847	618.731
		2528	20.4606	6368	25.73	688	2.04398			3388	11.4859	7528	16.0415			933	12.9557			4778	51.5859	11525	60.7123			1430	450.552			3623	537.515	9848	598.03
		2529	21.3445	6369	26.2403	689	2.38823			3389	10.3062	7529	15.7551			934	13.6212			4779	50.6967	11526	58.2125			1431	437.812			3624	547.288	9849	593.512
		2530	21.0384	6370	24.9878	690	2.17574			3390	10.5107	7530	16.1552			935	14.0231			4780	51.0317	11527	58.3704			1432	448.707			3625	533.252	9850	607.699
		2531	21.0868	6371	26.4826	691	2.27158			3391	10.6145	7531	16.3821			936	13.0617			4781	52.1383	11528	60.9909			1433	440.202			3626	529.398	9851	621.341
		2532	21.018	6372	26.3196	692	2.07068			3392	10.8834	7532	16.4473			937	13.3572			4782	53.5028	11529	61.806			1434	425.884			3627	542.39	9852	595.819
		2533	21.5863	6373	25.2495	693	2.15435			3393	10.9109	7533	15.7442			938	13.095			4783	53.8837	11530	60.8173			1435	400.338			3628	531.662	9853	597.36
		2534	22.3179	6374	24.9664	694	2.06051			3394	10.3089	7534	16.1887			939	13.5769			4784	53.3174	11531	58.5421			1436	410.371			3629	544.886	9854	621.18
		2535	21.8603	6375	26.5568	695	2.34563			3395	11.2533	7535	16.2565			940	13.1529			4785	51.8231	11532	57.4298			1437	397.807			3630	541.635	9855	594.384
		2536	21.7965	6376	24.4515	696	2.1917			3396	11.5646	7536	16.3371			941	12.7843			4786	51.7845	11533	60.2468			1438	390.545			3631	541.989	9856	630.149
		2537	22.4917	6377	25.5084	697	2.27592			3397	10.883	7537	17.2996			942	12.8459			4787	52.0202	11534	59.1494			1439	388.955			3632	538.191	9857	619.193
		2538	21.1382	6378	25.9369	698	2.34775			3398	10.9021	7538	16.5077			943	13.9822			4788	50.6517	11535	59.6552			1440	384.044			3633	522.145	9858	640.508
		2539	21.2921	6379	25.2454	699	2.24164			3399	11.4006	7539	17.2087			944	13.3469			4789	53.6903	11536	59.1229			1441	377.836			3634	542.639	9859	613.4
		2540	21.6234	6380	25.5543	700	2.15957			3400	10.9112	7540	16.7853			945	13.6548			4790	53.5693	11537	59.798			1442	355.845			3635	557.482	9860	615.5
		2541	21.9186	6381	24.5379	701	2.18377			3401	10.784	7541	16.9693			946	12.9365			4791	53.5909	11538	58.9275			1443	366.062			3636	549.83	9861	627.766
		2542	20.7004	6382	25.3902	702	2.36289			3402	10.7914	7542	17.0839			947	13.1938			4792	51.9136	11539	58.7973			1444	354.57			3637	520.962	9862	606.63
		2543	21.2367	6383	25.7452	703	1.9118			3403	11.1166	7543	16.8095			948	13.6701			4793	54.5543	11540	60.3886			1445	361.102			3638	527.313	9863	598.194
		2544	22.1451	6384	26.1694	704	2.37621			3404	10.127	7544	16.5923			949	13.6567			4794	53.1586	11541	59.5209			1446	350.168			3639	552.15	9864	626.542
		2545	20.5424	6385	25.7433	705	1.93673			3405	10.6286	7545	15.8653			950	14.4611			4795	52.8559	11542	57.2651			1447	346.015			3640	540.297	9865	626.481
		2546	21.594	6386	26.4617	706	2.02029			3406	10.4736	7546	16.1473			951	13.0473			4796	53.7829	11543	60.0389			1448	340.102			3641	536.306	9866	615.505
		2547	21.4081	6387	25.8556	707	2.11674			3407	10.6123	7547	15.3739			952	13.2941			4797	52.0006	11544	57.3879			1449	347.886			3642	539.281	9867	620.866
		2548	20.493	6388	26.7374	708	2.20043			3408	10.7887	7548	16.0536			953	13.5191			4798	52.2975	11545	59.8341			1450	346.748			3643	546.361	9868	602.41
		2549	21.7776	6389	25.1828	709	2.10589			3409	10.6459	7549	16.8409			954	13.797			4799	50.4592	11546	58.6656			1451	336.362			3644	551.918	9869	617.098
		2550	22.03	6390	26.397	710	2.35681			3410	10.0527	7550	15.8967			955	13.7559			4800	53.8202	11547	57.2122			1452	339.033			3645	533.663	9870	624.453
		2551	20.2774	6391	26.2008	711	2.22654			3411	10.9764	7551	16.3567			956	14.1918			4801	52.9715	11548	59.7059			1453	340.039			3646	541.568	9871	613.159
		2552	21.9175	6392	25.4834	712	1.92927			3412	10.863	7552	15.9893			957	12.844			4802	54.6884	11549	59.2211			1454	348.537			3647	554.316	9872	611.391
		2553	21.5674	6393	26.0738	713	2.1919			3413	10.3463	7553	16.4212			958	13.5945			4803	51.205	11550	55.5202			1455	349.494			3648	548.553	9873	620.931
		2554	21.4733	6394	24.4876	714	2.18101			3414	11.4212	7554	15.2624			959	13.2977			4804	52.2468	11551	58.0694			1456	342.076			3649	525.721	9874	610.447
		2555	21.8753	6395	25.6983	715	2.10996			3415	11.1676	7555	16.002			960	13.3224			4805	52.5385	11552	59.2241			1457	339.494			3650	551.509	9875	619.142
		2556	21.5137	6396	25.4385	716	1.94345			3416	10.6179	7556	17.5232			961	13.1857			4806	52.7329	11553	56.9307			1458	343.996			3651	534.35	9876	603.854
		2557	21.2885	6397	25.8215	717	2.17095			3417	11.1435	7557	16.1707			962	13.4055			4807	52.915	11554	59.3169			1459	332.222			3652	519.251	9877	604.813
		2558	21.1893	6398	25.6757	718	2.30351			3418	10.9555	7558	16.1704			963	12.8534			4808	53.41	11555	57.941			1460	341.176			3653	531.661	9878	609.255
		2559	22.24	6399	26.1633	719	2.23247			3419	10.9805	7559	16.1063			964	13.7972			4809	50.4227	11556	60.2715			1461	345.394			3654	535.658	9879	608.057
		2560	21.0726	6400	26.7372	720	2.23303			3420	10.2579	7560	16.1542			965	12.9355			4810	53.4387	11557	59.2166			1462	339.407			3655	525.864	9880	631.551
		2561	21.6276	6401	26.1346	721	2.13835			3421	10.8142	7561	16.9717			966	13.5302			4811	53.616	11558	59.726			1463	346.07			3656	534.232	9881	619.36
		2562	22.5714	6402	26.2033	722	2.30643			3422	10.6376	7562	16.5078			967	13.6397			4812	51.5807	11559	59.383			1464	330.592			3657	534.729	9882	613.275
		2563	21.5715	6403	25.2753	723	2.15167			3423	10.9016	7563	15.9229			968	13.2796			4813	52.9389	11560	62.2284			1465	339.045			3658	518.892	9883	609.697
		2564	21.3903	6404	26.2215	724	1.91267			3424	11.5396	7564	16.4906			969	13.4285			4814	52.7223	11561	57.1418			1466	336.989			3659	530.19	9884	627.344
		2565	21.1441	6405	26.3	725	1.85368			3425	10.8475	7565	16.5747			970	13.1846			4815	51.4785	11562	59.5416			1467	332.399			3660	543.432	9885	588.149
		2566	20.5575	6406	25.8886	726	2.24934			3426	10.8568	7566	16.5646			971	12.8977			4816	52.3999	11563	59.7578			1468	329.092			3661	531.711	9886	615.059
		2567	20.7741	6407	25.5682	727	2.24982			3427	10.7662	7567	15.1824			972	13.5192			4817	51.7242	11564	59.3695			1469	336.534			3662	521.674	9887	606.347
		2568	21.5269	6408	25.9538	728	2.28711			3428	10.9209	7568	15.7347			973	13.7885			4818	55.0921	11565	59.0265			1470	329.393			3663	546.055	9888	599.435
		2569	21.6289	6409	25.549	729	2.03484			3429	11.2204	7569	16.6888			974	14.6908			4819	53.0032	11566	58.5068			1471	325.489			3664	538.394	9889	614.981
		2570	20.0346	6410	26.4683	730	2.11968			3430	10.4173	7570	16.5927			975	14.4466			4820	54.172	11567	59.9775			1472	323.345			3665	530.006	9890	623.663
		2571	19.8681	6411	26.5088	731	2.22754			3431	10.5441	7571	15.5571			976	13.3424			4821	51.8867	11568	57.3291			1473	324.56			3666	538.21	9891	625.38
		2572	21.1549	6412	25.4561	732	2.30006			3432	10.0063	7572	16.1849			977	13.7543			4822	52.0196	11569	57.2474			1474	324.089			3667	524.673	9892	628.983
		2573	21.0296	6413	25.8729	733	2.43171			3433	10.7401	7573	16.1769			978	13.305			4823	52.1224	11570	56.7696			1475	321.694			3668	539.562	9893	607.759
		2574	19.9073	6414	25.7556	734	2.48061			3434	10.8495	7574	15.9582			979	13.69			4824	53.0678	11571	59.5455			1476	328.241			3669	537.384	9894	610.877
		2575	20.1152	6415	25.5515	735	2.37288			3435	10.7182	7575	16.1904			980	13.0403			4825	52.8029	11572	59.0623			1477	321.049			3670	540.496	9895	616.835
		2576	20.0852	6416	26.0792	736	2.13278			3436	10.9701	7576	16.4339			981	12.89			4826	53.9396	11573	59.5033			1478	319.601			3671	533.584	9896	612.993
		2577	19.7732	6417	25.7872	737	2.30133			3437	11.014	7577	16.7146			982	13.8078			4827	54.4721	11574	59.3349			1479	330.51			3672	513.269	9897	626.434
		2578	19.8159	6418	25.3717	738	2.3021			3438	11.5194	7578	16.0091			983	13.9381			4828	53.9901	11575	59.5697			1480	329.32			3673	539.551	9898	615.456
		2579	19.9747	6419	25.2594	739	2.02621			3439	10.7953	7579	16.4197			984	13.1033			4829	52.444	11576	57.1911			1481	314.617			3674	512.081	9899	601.931
		2580	19.8228	6420	25.6175	740	2.07375			3440	10.4993	7580	16.216			985	13.6258			4830	50.6223	11577	59.009			1482	322.622			3675	544.035	9900	605.489
		2581	19.5341	6421	25.4336	741	2.42151			3441	10.7779	7581	16.6688			986	13.8834			4831	53.1618	11578	58.658			1483	320.516			3676	534.906	9901	612.507
		2582	19.6522	6422	25.9456	742	2.13348			3442	10.9706	7582	15.4085			987	13.047			4832	53.8993	11579	58.2385			1484	320.864			3677	527.532	9902	607.666
		2583	18.643	6423	25.3065	743	2.49345			3443	10.4949	7583	16.3152			988	13.8758			4833	54.47	11580	56.5396			1485	326.037			3678	530.892	9903	622.143
		2584	19.2311	6424	25.18	744	2.38566			3444	10.6833	7584	15.632			989	13.4012			4834	51.3102	11581	59.899			1486	328.307			3679	524.773	9904	607.855
		2585	19.4136	6425	26.1848	745	1.83334			3445	10.2745	7585	15.8982			990	12.8912			4835	54.2498	11582	60.6531			1487	318.208			3680	528.679	9905	608.151
		2586	19.2172	6426	25.539	746	1.85707			3446	11.0808	7586	16.3419			991	13.7343			4836	54.9911	11583	60.9248			1488	314.555			3681	511.233	9906	621.544
		2587	18.1993	6427	26.0394	747	2.27696			3447	10.649	7587	16.4069			992	12.593			4837	53.1115	11584	60.3247			1489	317.89			3682	508.165	9907	609.379
		2588	18.2897	6428	25.5164	748	1.94083			3448	11.3674	7588	16.3349			993	13.7667			4838	54.1046	11585	60.076			1490	314.159			3683	530.189	9908	609.595
		2589	19.1358	6429	25.1824	749	2.09677			3449	11.1452	7589	16.7061			994	13.1821			4839	50.637	11586	59.4456			1491	316.759			3684	516.706	9909	618.801
		2590	19.4821	6430	25.3164	750	2.26425			3450	10.4939	7590	15.7974			995	13.6137			4840	54.4247	11587	59.0345			1492	323.724			3685	542.507	9910	604.296
		2591	19.7869	6431	24.9845	751	2.06058			3451	10.8168	7591	15.6859			996	14.1729			4841	53.4028	11588	58.5992			1493	332.538			3686	516.098	9911	610.057
		2592	19.1148	6432	25.4418	752	2.01192			3452	11.2716	7592	15.7653			997	14.1138			4842	53.684	11589	60.1477			1494	326.195			3687	529.458	9912	614.617
		2593	19.4121	6433	25.201	753	2.12002			3453	10.1928	7593	16.4306			998	13.1382			4843	52.9524	11590	58.0636			1495	325.855			3688	526.46	9913	619.636
		2594	18.7365	6434	25.1696	754	2.16764			3454	11.022	7594	16.8302			999	14.0431			4844	52.8246	11591	58.8202			1496	318.541			3689	529.902	9914	610.952
		2595	19.8058	6435	25.4179	755	2.14385			3455	10.904	7595	15.7346			1000	13.987			4845	55.2493	11592	58.7786			1497	319.321			3690	521.351	9915	613.451
		2596	19.2182	6436	24.6711	756	2.32331			3456	10.2017	7596	16.4878			1001	13.8231			4846	54.4624	11593	59.771			1498	322.84			3691	526.204	9916	612.431
		2597	19.6528	6437	25.2641	757	2.52758			3457	10.9271	7597	16.2163			1002	13.4099			4847	53.0558	11594	61.9301							3692	530.523	9917	607.942
		2598	19.3261	6438	25.755	758	2.17986			3458	10.7041	7598	16.1626			1003	13.7289			4848	54.1771	11595	57.6897							3693	538.15	9918	603.758
		2599	20.4229	6439	25.2962	759	2.07167			3459	10.558	7599	15.6676			1004	13.401			4849	52.2194	11596	58.8175							3694	517.634	9919	602.051
		2600	18.9014	6440	26.3222	760	2.13181			3460	11.0196	7600	16.5071			1005	12.8805			4850	51.7278	11597	59.7147							3695	513.586	9920	615.071
		2601	19.59	6441	25.0936	761	2.26326			3461	11.0558	7601	16.726			1006	13.7708			4851	56.107	11598	58.5189							3696	541.865	9921	613.329
		2602	19.829	6442	25.2804	762	2.14269			3462	11.2699	7602	16.6205			1007	13.4872			4852	51.6727	11599	59.8555							3697	521.227	9922	612.412
		2603	19.1045	6443	25.796	763	2.01104			3463	10.7534	7603	16.1179			1008	13.9331			4853	52.0624	11600	61.511							3698	530.282	9923	611.337
		2604	19.6627	6444	25.7117	764	2.19071			3464	10.6811	7604	16.5015			1009	13.0603			4854	53.8499	11601	59.3774							3699	541.685	9924	605.952
		2605	19.1817	6445	25.8583	765	2.21466			3465	10.9587	7605	16.5787			1010	13.0909			4855	52.1218	11602	59.1065							3700	517.172	9925	612.18
		2606	19.182	6446	24.8882	766	2.34613			3466	10.6911	7606	16.4803			1011	13.5682			4856	53.7042	11603	60.4814							3701	525.4	9926	608.661
		2607	18.9227	6447	25.0666	767	2.4062			3467	11.1858	7607	15.6134			1012	13.669			4857	53.8298	11604	58.8937							3702	523.571	9927	601.141
		2608	20.0577	6448	24.8976	768	2.08245			3468	10.8235	7608	16.8102			1013	14.5163			4858	52.3805	11605	58.6702							3703	528.857	9928	636.788
		2609	19.4869	6449	25.085	769	2.33417			3469	10.8181	7609	16.3745			1014	13.1199			4859	54.2559	11606	58.668							3704	518.816	9929	613.037
		2610	19.3465	6450	25.4737	770	2.27435			3470	10.5078	7610	16.1973			1015	14.0092			4860	51.4724	11607	58.7852							3705	516.1	9930	613.197
		2611	19.3065	6451	25.2904	771	2.1302			3471	11.3824	7611	16.0149			1016	13.9069			4861	53.2757	11608	60.2227							3706	513.177	9931	591.234
		2612	20.1914	6452	25.989	772	2.27421			3472	10.639	7612	15.7082			1017	14.2839			4862	52.5401	11609	57.397							3707	521.476	9932	620.353
		2613	19.2924	6453	25.4276	773	2.27457			3473	10.0107	7613	16.337			1018	12.9775			4863	51.8495	11610	58.7509							3708	525.309	9933	617.999
		2614	18.9653	6454	25.595	774	2.22682			3474	10.9121	7614	16.2467			1019	13.3482			4864	52.0049	11611	57.9445							3709	536.859	9934	591.379
		2615	19.6574	6455	25.9658	775	1.96296			3475	10.6156	7615	17.178			1020	14.0544			4865	52.2229	11612	60.5851							3710	521.049	9935	600.994
		2616	19.2571	6456	25.1859	776	2.03508			3476	11.1696	7616	16.0787			1021	12.5248			4866	54.74	11613	60.5757							3711	531.595	9936	606.313
		2617	19.2735	6457	26.0151	777	2.09615			3477	10.5575	7617	16.8158			1022	13.8236			4867	52.3866	11614	59.4287							3712	537.28	9937	616.504
		2618	18.77	6458	24.911	778	2.38479			3478	10.781	7618	15.9489			1023	12.8518			4868	53.3412	11615	59.6819							3713	520.088	9938	632.506
		2619	19.6353	6459	25.4746	779	2.03677			3479	10.0533	7619	15.7794			1024	13.5521			4869	53.6077	11616	59.088							3714	521.865	9939	628.014
		2620	20.4458	6460	25.9936	780	1.88187			3480	10.3069	7620	16.8557			1025	13.3508			4870	52.016	11617	58.9267							3715	537.649	9940	604.611
		2621	19.2659	6461	25.1685	781	2.3029			3481	10.2949	7621	16.5753			1026	14.0018			4871	54.5486	11618	58.9308							3716	538.675	9941	597.015
		2622	18.966	6462	26.1878	782	2.03917			3482	10.1606	7622	16.8787			1027	13.0699			4872	55.0247	11619	60.2552							3717	554.425	9942	606.807
		2623	19.6078	6463	26.7131	783	2.24308			3483	10.838	7623	15.9393			1028	13.771			4873	54.5425	11620	60.4477							3718	517.689	9943	607.843
		2624	20.2719	6464	24.9368	784	2.31501			3484	11.0259	7624	17.219			1029	13.8509			4874	53.3561	11621	58.844							3719	529.801	9944	603.045
		2625	19.3585	6465	25.2103	785	2.18409			3485	10.2617	7625	16.2404			1030	14.1344			4875	53.0455	11622	61.0083							3720	530.739	9945	607.332
		2626	19.1911	6466	25.397	786	1.87187			3486	10.2378	7626	16.3781			1031	13.5063			4876	52.7435	11623	60.9972							3721	527.059	9946	605.635
		2627	19.452	6467	25.3224	787	2.08816			3487	10.8046	7627	16.5705			1032	13.1264			4877	50.7234	11624	59.3913							3722	531.008	9947	601.071
		2628	19.8678	6468	26.0294	788	1.99345			3488	10.4141	7628	16.3026			1033	13.5442			4878	54.8841	11625	58.3884							3723	538.395	9948	601.889
		2629	19.4135	6469	24.9908	789	1.84906			3489	10.5618	7629	16.5997			1034	13.2788			4879	53.6932	11626	57.1352							3724	543.006	9949	607.038
		2630	19.4575	6470	25.1326	790	1.99425			3490	10.8251	7630	15.8913			1035	13.2246			4880	52.8101	11627	59.3151							3725	533.99	9950	611.32
		2631	19.1985	6471	25.872	791	2.21079			3491	10.9954	7631	16.2152			1036	12.4207			4881	56.2603	11628	60.5287							3726	536.653	9951	619.695
		2632	18.7837	6472	25.789	792	2.18603			3492	11.231	7632	16.1573			1037	13.4443			4882	54.8397	11629	60.8872							3727	521.371	9952	611.454
		2633	19.6237	6473	25.6727	793	2.27043			3493	10.51	7633	16.1057			1038	13.5382			4883	52.8785	11630	60.204							3728	535.055	9953	593.545
		2634	18.9922	6474	24.1851	794	2.0899			3494	10.8986	7634	16.4247			1039	14.4506			4884	52.6944	11631	59.6431							3729	534.739	9954	607.09
		2635	19.6745	6475	24.5635	795	2.12604			3495	10.8922	7635	15.1358			1040	13.6602			4885	53.9042	11632	62.714							3730	543.865	9955	609.88
		2636	19.5763	6476	24.0771	796	2.33054			3496	10.6452	7636	17.0093			1041	14.6665			4886	52.6171	11633	61.0014							3731	517.982	9956	591.26
		2637	19.6675	6477	25.9809	797	1.99378			3497	10.452	7637	16.0942			1042	14.1536			4887	52.9647	11634	60.5251							3732	527.644	9957	607.993
		2638	19.1564	6478	24.3143	798	2.29434			3498	10.6004	7638	17.183			1043	13.8778			4888	52.1624	11635	59.7726							3733	528.827	9958	592.726
		2639	20.0825	6479	25.8637	799	2.05419			3499	10.5771	7639	16.9358			1044	14.0705			4889	52.2668	11636	59.076							3734	530.48	9959	598.667
		2640	19.0536	6480	24.8841	800	2.0538			3500	11.5263	7640	16.1093			1045	12.9421			4890	51.7749	11637	57.3293							3735	530.205	9960	610.416
		2641	19.4891	6481	25.8217	801	2.0656			3501	10.6365	7641	16.4396			1046	12.9218			4891	53.9885	11638	59.2702							3736	528.348	9961	607.82
		2642	19.2945	6482	25.2565	802	2.35398			3502	10.4634	7642	16.8183			1047	13.1191			4892	52.8802	11639	57.3103							3737	542.635	9962	602.069
		2643	18.9016	6483	26.1937	803	2.20977			3503	11.128	7643	16.503			1048	13.1998			4893	51.1888	11640	59.9425							3738	532.178	9963	597.867
		2644	19.523	6484	25.1642	804	1.84874			3504	10.6964	7644	16.4036			1049	13.086			4894	52.6592	11641	58.8989							3739	524.54	9964	614.513
		2645	19.4245	6485	24.7352	805	2.00475			3505	10.1304	7645	17.1035			1050	13.6491			4895	54.8429	11642	59.3141							3740	519.878	9965	607.234
		2646	18.6162	6486	24.4077	806	2.10098			3506	10.667	7646	16.5889			1051	13.8097			4896	52.2214	11643	58.6976							3741	532.303	9966	614.087
		2647	18.8543	6487	24.8993	807	2.42564			3507	11.2247	7647	16.0507			1052	13.207			4897	53.6257	11644	57.7867							3742	534.698	9967	598.888
		2648	19.0931	6488	24.693	808	1.98031			3508	11.1935	7648	16.2057			1053	12.9821			4898	53.1714	11645	60.4225							3743	518.205	9968	585.572
		2649	19.5991	6489	25.3674	809	2.3535			3509	10.5023	7649	17.3377			1054	13.6593			4899	52.9961	11646	57.234							3744	529.659	9969	587.893
		2650	19.3584	6490	26.4151	810	2.1487			3510	11.3337	7650	16.4269			1055	14.2002			4900	52.8127	11647	58.6988							3745	523.035	9970	591.139
		2651	20.2202	6491	25.3221	811	2.40111			3511	10.6155	7651	16.495			1056	13.076			4901	53.092	11648	56.7873							3746	514.845	9971	596.858
		2652	19.7693	6492	25.3046	812	2.24432			3512	11.1049	7652	16.7651			1057	13.6224			4902	52.9438	11649	56.4905							3747	530.498	9972	579.874
		2653	18.465	6493	25.016	813	2.13564			3513	10.6512	7653	16.4606			1058	13.4798			4903	50.4596	11650	58.7589							3748	529.522	9973	606.99
		2654	18.9156	6494	24.651	814	1.9431			3514	11.1974	7654	16.0035			1059	13.2994			4904	51.5977	11651	58.3923							3749	529.501	9974	613.191
		2655	19.5548	6495	25.3592	815	2.25559			3515	11.0668	7655	16.5445			1060	14.6926			4905	51.6143	11652	58.5174							3750	529.702	9975	611.679
		2656	19.2594	6496	25.1908	816	2.25567			3516	10.5935	7656	16.608			1061	13.7049			4906	51.5599	11653	59.8902							3751	523.656	9976	590.404
		2657	19.3045	6497	25.8093	817	2.29188			3517	10.921	7657	16.9404			1062	14.3829			4907	52.6644	11654	57.4639							3752	518.848	9977	612.995
		2658	20.3428	6498	25.8526	818	2.33968			3518	10.1498	7658	16.9923			1063	12.9947			4908	53.0977	11655	60.127							3753	531.152	9978	606.964
		2659	19.7331	6499	25.3385	819	2.17119			3519	10.5915	7659	17.2334			1064	13.4459			4909	51.9244	11656	59.9973							3754	523.795	9979	594.664
		2660	19.6858	6500	25.3069	820	2.38773			3520	10.612	7660	16.3106			1065	13.3333			4910	51.4584	11657	58.8287							3755	545.636	9980	608.289
		2661	19.2931	6501	25.5701	821	1.96673			3521	10.4258	7661	17.1085			1066	13.827			4911	51.8435	11658	58.3363							3756	530.374	9981	605.961
		2662	18.5073	6502	24.9357	822	2.45949			3522	11.2429	7662	16.4006			1067	13.7791			4912	51.6521	11659	59.0948							3757	528.91	9982	612.216
		2663	19.4084	6503	25.9774	823	2.25507			3523	10.3309	7663	16.2407			1068	13.5051			4913	51.467	11660	61.4182							3758	514.053	9983	597.666
		2664	18.718	6504	25.1168	824	2.27981			3524	11.1345	7664	16.5122			1069	13.4747			4914	53.6605	11661	58.7837							3759	532.919	9984	612.075
		2665	18.9822	6505	24.4961	825	2.01562			3525	10.6308	7665	16.0474			1070	13.8327			4915	51.8821	11662	57.96							3760	525.964	9985	619.158
		2666	19.4105	6506	25.3089	826	2.0755			3526	10.76	7666	16.0306			1071	13.1087			4916	51.9447	11663	61.1243							3761	527.471	9986	616.339
		2667	18.9	6507	24.9679	827	2.24394			3527	10.9712	7667	16.6567			1072	13.4929			4917	54.2791	11664	59.4603							3762	522.31	9987	607.31
		2668	19.1843	6508	26.0486	828	1.83502			3528	10.6268	7668	16.7008			1073	13.648			4918	54.0822	11665	60.0136							3763	531.511	9988	629.608
		2669	18.7133	6509	25.2742	829	2.05159			3529	10.5546	7669	16.2527			1074	13.0619			4919	55.443	11666	58.2473							3764	524.391	9989	618.02
		2670	19.0951	6510	25.7042	830	2.25579			3530	10.9831	7670	16.695			1075	13.4421			4920	53.4617	11667	59.5528							3765	531.918	9990	615.039
		2671	19.6829	6511	25.8438	831	2.09915			3531	11.4542	7671	16.7897			1076	13.3354			4921	51.2396	11668	59.0826							3766	555.115	9991	619.198
		2672	20.1026	6512	24.7346	832	2.31605			3532	11.0076	7672	16.4091			1077	12.9901			4922	52.8248	11669	59.0665							3767	527.393	9992	614.023
		2673	18.8464	6513	25.1134	833	2.05139			3533	10.1796	7673	16.2459			1078	13.8549			4923	53.0502	11670	56.9066							3768	535.372	9993	603.272
		2674	18.7394	6514	25.4963	834	2.24369			3534	10.8138	7674	15.952			1079	13.8519			4924	53.9587	11671	58.241							3769	541.043	9994	611.36
		2675	18.7558	6515	26.2613	835	2.43563			3535	11.0903	7675	16.3245			1080	13.437			4925	52.0864	11672	57.1734							3770	525.545	9995	611.872
		2676	19.4124	6516	25.6371	836	2.41154			3536	10.3308	7676	15.7166			1081	13.9643			4926	53.4227	11673	57.9298							3771	526.367	9996	600.603
		2677	19.5887	6517	25.0027	837	2.12323			3537	11.0576	7677	15.8256			1082	14.1419			4927	51.5922	11674	58.9761							3772	523.259	9997	620.567
		2678	19.7	6518	25.5301	838	2.1955			3538	10.585	7678	16.1857			1083	14.0151			4928	53.6082	11675	58.122							3773	531.515	9998	593.79
		2679	19.5741	6519	25.0755	839	2.09929			3539	10.6292	7679	15.9927			1084	14.2347			4929	52.4836	11676	60.2407							3774	538.291	9999	618.308
		2680	19.4179	6520	26.0992	840	1.96688			3540	10.3153	7680	15.9846			1085	14.2776			4930	53.5116	11677	60.2411							3775	528.324	10000	613.875
		2681	18.9717	6521	24.8838	841	1.96734			3541	10.8183	7681	16.8652			1086	14.0267			4931	53.3381	11678	58.5146							3776	524.609	10001	631.195
		2682	18.8399	6522	25.7152	842	2.32788			3542	10.4286	7682	16.5335			1087	13.6912			4932	53.9199	11679	56.3912							3777	523.304	10002	610.686
		2683	18.527	6523	25.5608	843	2.13511			3543	10.9738	7683	16.9526			1088	14.1226			4933	53.7236	11680	56.1072							3778	532.187	10003	601.002
		2684	19.6816	6524	25.9881	844	2.07513			3544	10.9875	7684	16.3482			1089	14.1259			4934	54.9632	11681	58.5131							3779	525.477	10004	609.684
		2685	19.0627	6525	25.3622	845	2.35086			3545	11.1497	7685	16.1433			1090	13.6803			4935	53.2201	11682	59.4821							3780	513.981	10005	625.303
		2686	19.2502	6526	25.519	846	2.24319			3546	10.5989	7686	16.708			1091	13.0555			4936	52.32	11683	59.2458							3781	543.735	10006	610.134
		2687	18.627	6527	25.1833	847	2.09897			3547	10.7734	7687	16.5688			1092	13.707			4937	51.4534	11684	59.6525							3782	533.27	10007	613.971
		2688	19.0969	6528	25.046	848	2.5554			3548	10.5015	7688	16.6221			1093	13.8731			4938	51.7404	11685	60.414							3783	520.155	10008	604.854
		2689	18.7471	6529	25.4532	849	2.17128			3549	11.0385	7689	16.4726			1094	13.474			4939	54.5357	11686	56.5203							3784	534.263	10009	642.234
		2690	18.88	6530	25.6393	850	1.97896			3550	10.5341	7690	16.1768			1095	13.126			4940	54.0494	11687	60.071							3785	541.237	10010	620.694
		2691	19.1106	6531	25.7956	851	2.19541			3551	10.8252	7691	16.5012			1096	12.8755			4941	53.9958	11688	60.5795							3786	539.663	10011	613.699
		2692	18.7255	6532	25.71	852	2.26683			3552	10.6637	7692	16.1912			1097	13.6411			4942	51.8005	11689	59.7247							3787	517.339	10012	608.271
		2693	18.7364	6533	24.694	853	2.47199			3553	11.0188	7693	16.2023			1098	13.528			4943	52.128	11690	59.8477							3788	534.952	10013	608.187
		2694	19.3673	6534	24.6712	854	2.14711			3554	10.7623	7694	16.2813			1099	13.2359			4944	52.7164	11691	60.0573							3789	545.824	10014	579.317
		2695	19.8767	6535	25.251	855	1.95499			3555	10.5064	7695	16.6122			1100	13.8967			4945	51.5096	11692	57.4196							3790	521.432	10015	608.949
		2696	19.2713	6536	25.0782	856	2.09919			3556	10.8896	7696	15.8363			1101	13.5368			4946	50.9149	11693	58.0334							3791	530.73	10016	614.728
		2697	19.8346	6537	25.0229	857	2.25523			3557	10.4728	7697	16.6565			1102	13.4173			4947	53.1928	11694	59.5892							3792	526.997	10017	612.846
		2698	19.1183	6538	25.4502	858	2.08737			3558	10.8888	7698	16.265			1103	13.753			4948	54.6818	11695	57.9624							3793	540.615	10018	615.323
		2699	19.0203	6539	25.3966	859	2.13551			3559	10.6425	7699	15.7442			1104	13.5877			4949	51.4387	11696	59.447							3794	546.324	10019	601.36
		2700	19.387	6540	25.6591	860	2.44829			3560	10.0775	7700	17.0731			1105	13.7081			4950	52.6275	11697	59.3535							3795	558.481	10020	595.821
		2701	19.0381	6541	25.7617	861	2.12395			3561	10.5471	7701	16.6289			1106	14.116			4951	50.6461	11698	58.7217							3796	527.927	10021	640.585
		2702	18.989	6542	27.1845	862	2.13569			3562	11.037	7702	15.4803			1107	13.6505			4952	53.8196	11699	59.658							3797	537.686	10022	640.559
		2703	18.5941	6543	26.3851	863	1.96754			3563	10.4292	7703	16.3686			1108	13.7397			4953	53.9493	11700	60.0296							3798	533.983	10023	603.356
		2704	19.1802	6544	24.7101	864	2.06311			3564	10.5128	7704	17.2497			1109	13.9339			4954	54.7907	11701	58.4828							3799	513.736	10024	605.326
		2705	19.159	6545	25.8777	865	2.48406			3565	10.5098	7705	16.5628			1110	12.719			4955	54.9418	11702	57.7456							3800	543.941	10025	616.328
		2706	19.2409	6546	25.411	866	2.30361			3566	10.0602	7706	15.9021			1111	13.465			4956	52.72	11703	57.7391							3801	524.849	10026	621.562
		2707	18.7401	6547	25.7462	867	2.27973			3567	10.7482	7707	15.7288			1112	13.3728			4957	52.5732	11704	60.5114							3802	526.547	10027	637.955
		2708	18.0225	6548	26.4998	868	2.15982			3568	11.2387	7708	16.0337			1113	13.9009			4958	53.1694	11705	57.2063							3803	545.37	10028	606.741
		2709	19.3674	6549	25.4484	869	2.19586			3569	10.7366	7709	16.5781			1114	13.5512			4959	53.7885	11706	60.036							3804	550.012	10029	594.76
		2710	19.6456	6550	25.9772	870	2.43535			3570	10.601	7710	16.5778			1115	13.3146			4960	53.1658	11707	61.0348							3805	528.869	10030	610.303
		2711	18.964	6551	25.0774	871	2.26732			3571	10.5874	7711	16.5348			1116	13.3921			4961	53.3997	11708	59.2993							3806	539.518	10031	615.122
		2712	19.036	6552	26.557	872	2.11139			3572	10.8236	7712	16.9988			1117	13.878			4962	53.3915	11709	56.8017							3807	536.277	10032	621.058
		2713	19.4108	6553	25.4165	873	2.36336			3573	10.5427	7713	16.026			1118	13.5832			4963	50.9369	11710	59.366							3808	517.264	10033	602.119
		2714	19.9228	6554	27.0341	874	2.2192			3574	10.8247	7714	17.0732			1119	12.8468			4964	54.187	11711	58.5147							3809	524.343	10034	634.615
		2715	18.8617	6555	25.7509	875	1.97882			3575	10.0181	7715	15.6328			1120	13.5763			4965	51.6597	11712	57.1307							3810	541.63	10035	617.946
		2716	19.0145	6556	25.4571	876	2.47188			3576	10.6165	7716	16.529			1121	14.164			4966	52.3665	11713	56.385							3811	535.539	10036	633.776
		2717	18.1881	6557	27.2211	877	2.13507			3577	10.8536	7717	16.2731			1122	13.7116			4967	54.1204	11714	58.2423							3812	527.221	10037	602.235
		2718	18.9928	6558	25.9733	878	1.97934			3578	10.5166	7718	16.0376			1123	13.6455			4968	54.3321	11715	58.4479							3813	535.063	10038	617.59
		2719	19.2407	6559	26.8453	879	2.21923			3579	10.7001	7719	16.6135			1124	14.0352			4969	51.495	11716	58.4273							3814	514.741	10039	615.653
		2720	19.9803	6560	25.1254	880	2.35112			3580	10.3546	7720	16.5422			1125	13.6337			4970	53.8434	11717	57.9491							3815	532.847	10040	631.559
		2721	19.2465	6561	26.1792	881	2.23176			3581	10.2728	7721	15.7104			1126	13.5466			4971	53.236	11718	57.11							3816	540.056	10041	607.746
		2722	19.2331	6562	25.826	882	1.93091			3582	11.0562	7722	16.2904			1127	14.1127			4972	52.1333	11719	59.8882							3817	537.81	10042	626.791
		2723	19.118	6563	26.3858	883	2.2797			3583	10.2323	7723	16.592			1128	12.8629			4973	51.2581	11720	59.114							3818	542.381	10043	613.625
		2724	19.5985	6564	25.4032	884	2.1832			3584	9.75215	7724	15.7271			1129	13.4586			4974	53.5892	11721	59.1306							3819	543.569	10044	619.296
		2725	19.4307	6565	26.1148	885	2.40002			3585	10.5506	7725	16.6947			1130	12.8725			4975	52.5898	11722	58.0487							3820	526.293	10045	609.78
		2726	18.7952	6566	24.8606	886	2.33942			3586	10.2337	7726	16.5			1131	13.4503			4976	52.7448	11723	55.0961							3821	533.623	10046	624.386
		2727	18.8739	6567	26.0444	887	2.31554			3587	10.9074	7727	15.9882			1132	13.1722			4977	52.566	11724	58.4267							3822	534.533	10047	609.727
		2728	18.2665	6568	25.1261	888	2.2795			3588	10.1233	7728	15.7517			1133	13.9814			4978	54.4721	11725	58.9313							3823	532.757	10048	609.374
		2729	19.2819	6569	25.9583	889	2.32762			3589	10.0523	7729	15.6605			1134	14.2763			4979	52.0679	11726	55.9969							3824	529.394	10049	624.896
		2730	18.9968	6570	25.4662	890	2.24338			3590	11.2337	7730	16.2071			1135	14.1635			4980	52.8568	11727	58.6716							3825	539.004	10050	613.124
		2731	18.7378	6571	25.3673	891	2.17107			3591	10.4646	7731	15.5791			1136	13.675			4981	52.7514	11728	58.4821							3826	545.674	10051	618.337
		2732	18.3658	6572	25.6246	892	2.20724			3592	10.6391	7732	16.3125			1137	14.7347			4982	53.8278	11729	59.8632							3827	539.403	10052	608.441
		2733	19.9541	6573	26.4794	893	2.52001			3593	10.7877	7733	16.4073			1138	13.6876			4983	51.791	11730	59.5732							3828	534.55	10053	601.788
		2734	19.3944	6574	25.6439	894	1.96752			3594	11.3652	7734	16.658			1139	13.6229			4984	53.4276	11731	58.5247							3829	528.769	10054	624.212
		2735	19.799	6575	25.6027	895	2.19529			3595	10.73	7735	16.0517			1140	14.1686			4985	53.4532	11732	58.4722							3830	542.078	10055	604.595
		2736	18.6684	6576	26.1802	896	1.95538			3596	9.93987	7736	16.9329			1141	13.7833			4986	53.5023	11733	58.3986							3831	547.064	10056	619.055
		2737	19.1338	6577	26.3091	897	2.24342			3597	10.2758	7737	16.5511			1142	13.5273			4987	52.7135	11734	56.7898							3832	530.422	10057	631.096
		2738	18.2533	6578	25.9109	898	2.14741			3598	10.5153	7738	16.1864			1143	14.1302			4988	52.3619	11735	60.4723							3833	565.551	10058	611.904
		2739	19.108	6579	25.8597	899	1.9308			3599	10.8819	7739	15.9939			1144	13.3067			4989	50.9763	11736	59.6527							3834	529.46	10059	618.112
		2740	18.0762	6580	26.4753	900	2.14735			3600	10.4187	7740	15.9613			1145	13.4976			4990	52.6915	11737	57.9781							3835	539.143	10060	619.267
		2741	18.2166	6581	26.7895	901	2.12291			3601	10.0785	7741	15.8309			1146	14.0744			4991	52.6531	11738	60.7044							3836	524.592	10061	601.279
		2742	18.8656	6582	25.8765	902	2.13483			3602	11.3331	7742	16.205			1147	13.4346			4992	52.2386	11739	58.3872							3837	524.23	10062	618.968
		2743	19.7079	6583	25.7529	903	2.20714			3603	10.4852	7743	15.8543			1148	14.0651			4993	51.6203	11740	58.7611							3838	528.938	10063	611.609
		2744	19.0124	6584	25.1309	904	2.3272			3604	10.4854	7744	16.3494			1149	13.6818			4994	53.9205	11741	57.3691							3839	535.453	10064	622.296
		2745	19.1093	6585	25.6094	905	1.96663			3605	10.6761	7745	16.1464			1150	13.8129			4995	52.9167	11742	59.5801							3840	517.451	10065	644.782
		2746	18.5745	6586	25.963	906	2.39904			3606	10.6013	7746	15.9858			1151	12.8136			4996	53.4578	11743	59.7466							3841	530.216	10066	598.216
		2747	18.6342	6587	26.6288	907	2.18336			3607	10.8028	7747	16.5649			1152	13.9431			4997	52.1958	11744	58.2863							3842	528.405	10067	605.755
		2748	18.8195	6588	25.5676	908	2.24287			3608	10.0122	7748	16.9585			1153	13.6316			4998	52.1066	11745	58.1086							3843	535.223	10068	614.976
		2749	19.673	6589	26.3233	909	2.42311			3609	10.6988	7749	15.9541			1154	14.0407			4999	52.8366	11746	61.7545							3844	528.677	10069	626.59
		2750	19.4309	6590	25.8749	910	2.61518			3610	10.3141	7750	16.1465			1155	13.6915			5000	52.0995	11747	57.5298							3845	544.257	10070	617.419
		2751	19.5866	6591	26.0593	911	2.20669			3611	10.6556	7751	16.1894			1156	14.1306			5001	53.3792	11748	56.7344							3846	546.456	10071	626.857
		2752	19.3712	6592	25.3601	912	2.26664			3612	10.6059	7752	15.7169			1157	14.358			5002	51.127	11749	58.3855							3847	529.371	10072	617.11
		2753	18.9479	6593	25.4864	913	2.31478			3613	11.4458	7753	16.8224			1158	14.422			5003	52.6407	11750	60.7758							3848	535.775	10073	603.28
		2754	18.5198	6594	25.9676	914	2.25457			3614	10.8351	7754	16.4641			1159	13.3018			5004	55.3203	11751	61.2418							3849	552.176	10074	623.216
		2755	19.4806	6595	26.7642	915	2.24203			3615	11.0105	7755	15.466			1160	14.0907			5005	53.8186	11752	58.9754							3850	542.104	10075	607.52
		2756	19.0831	6596	25.3764	916	2.31441			3616	11.0098	7756	15.9134			1161	13.3798			5006	53.7881	11753	60.9346							3851	543.843	10076	620.034
		2757	19.7707	6597	25.5952	917	2.19418			3617	10.686	7757	16.2284			1162	13.3603			5007	52.2349	11754	59.5214							3852	541.397	10077	625.77
		2758	19.0566	6598	25.0854	918	2.42227			3618	11.3717	7758	16.4411			1163	13.434			5008	54.0653	11755	59.87							3853	541.38	10078	628.995
		2759	20.0651	6599	26.7064	919	2.27809			3619	10.152	7759	16.3952			1164	13.9076			5009	53.3772	11756	59.9067							3854	564.957	10079	614.976
		2760	19.5464	6600	25.7129	920	2.13365			3620	10.7916	7760	15.8692			1165	14.8291			5010	52.2854	11757	58.926							3855	543.766	10080	613.107
		2761	20.2616	6601	25.815	921	2.32643			3621	10.1931	7761	16.0537			1166	14.2032			5011	52.9499	11758	63.7796							3856	531.854	10081	619.544
		2762	19.9696	6602	26.1724	922	2.20643			3622	10.238	7762	15.6401			1167	13.7812			5012	51.5787	11759	61.9561							3857	528.411	10082	631.466
		2763	19.4636	6603	26.4621	923	2.20633			3623	10.3715	7763	16.4364			1168	14.6305			5013	51.8313	11760	60.6983							3858	540.346	10083	591.176
		2764	18.9814	6604	25.7281	924	2.30157			3624	10.3991	7764	16.7481			1169	13.5311			5014	52.5822	11761	58.8781							3859	549.176	10084	626.613
		2765	19.5599	6605	25.6047	925	2.06164			3625	10.6452	7765	16.0201			1170	14.3159			5015	51.5322	11762	59.3085							3860	541.057	10085	645.361
		2766	19.2137	6606	25.4933	926	2.32593			3626	10.7722	7766	16.1381			1171	14.7656			5016	51.8417	11763	59.6842							3861	551.619	10086	623.705
		2767	19.7731	6607	25.7343	927	2.08575			3627	10.7537	7767	15.7928			1172	13.4816			5017	51.3285	11764	58.7805							3862	547.938	10087	606.259
		2768	19.7501	6608	26.2431	928	2.30191			3628	9.88523	7768	16.3208			1173	13.4289			5018	54.1384	11765	58.1425							3863	530.372	10088	624.482
		2769	18.3784	6609	26.1643	929	2.24147			3629	10.3575	7769	16.335			1174	14.4376			5019	53.2231	11766	59.1457							3864	534.429	10089	622.308
		2770	19.4095	6610	26.0134	930	2.18196			3630	10.8166	7770	15.9976			1175	14.1576			5020	51.5065	11767	57.6717							3865	549.444	10090	635.683
		2771	19.273	6611	26.4468	931	2.02578			3631	10.9995	7771	15.2198			1176	14.1369			5021	52.8356	11768	60.0514							3866	534.239	10091	633.338
		2772	19.0708	6612	26.1629	932	2.26575			3632	10.9378	7772	16.2929			1177	13.6847			5022	51.3269	11769	58.3127							3867	533.229	10092	627.571
		2773	19.5191	6613	25.1273	933	1.9292			3633	10.3938	7773	16.3552			1178	13.5243			5023	52.7855	11770	60.5145							3868	533.337	10093	621.882
		2774	19.5918	6614	26.3259	934	2.18152			3634	10.5436	7774	16.2421			1179	13.0032			5024	54.0785	11771	58.5746							3869	537.707	10094	625.708
		2775	19.2398	6615	26.305	935	2.09782			3635	10.9616	7775	16.4391			1180	13.695			5025	53.5037	11772	57.3686							3870	551.712	10095	615.699
		2776	18.9608	6616	27.1833	936	2.02572			3636	10.1891	7776	15.8296			1181	13.5369			5026	53.9652	11773	57.7383							3871	548.891	10096	644.989
		2777	20.7144	6617	26.0776	937	2.25422			3637	10.4459	7777	16.2888			1182	13.3819			5027	51.7195	11774	59.0961							3872	549.227	10097	638.329
		2778	19.4141	6618	25.1584	938	1.82179			3638	10.4235	7778	15.7131			1183	13.5818			5028	52.2931	11775	56.7375							3873	519.47	10098	626.348
		2779	19.3525	6619	26.3826	939	1.96585			3639	10.6272	7779	15.8506			1184	13.8813			5029	55.5313	11776	58.9681							3874	530.205	10099	618.713
		2780	19.5844	6620	26.4201	940	1.89354			3640	10.1932	7780	15.8865			1185	14.0531			5030	54.1535	11777	58.428							3875	555.795	10100	620.913
		2781	19.6824	6621	25.5927	941	2.18167			3641	10.8432	7781	15.9692			1186	13.1414			5031	51.7289	11778	60.8142							3876	531.079	10101	624.829
		2782	18.1062	6622	26.199	942	2.04981			3642	10.3854	7782	16.4393			1187	13.8821			5032	53.288	11779	60.218							3877	542.824	10102	621.082
		2783	19.1323	6623	25.2537	943	2.42158			3643	10.509	7783	16.9161			1188	13.1615			5033	53.8125	11780	57.1886							3878	528.283	10103	609.983
		2784	19.5277	6624	25.7161	944	2.32509			3644	10.3512	7784	16.7881			1189	14.4261			5034	51.3113	11781	59.756							3879	541.924	10104	624.526
		2785	19.095	6625	25.4763	945	2.04949			3645	10.7878	7785	17.0019			1190	13.6862			5035	54.2752	11782	58.1292							3880	556.306	10105	610.613
		2786	19.7539	6626	26.4977	946	2.2895			3646	10.66	7786	16.8023			1191	13.9052			5036	53.4685	11783	58.1051							3881	534.445	10106	629.491
		2787	19.0394	6627	26.1774	947	2.36151			3647	10.808	7787	17.3074			1192	13.9876			5037	53.0997	11784	58.8014							3882	536.955	10107	621.041
		2788	20.2428	6628	26.5661	948	2.49386			3648	10.8405	7788	16.4849			1193	13.7932			5038	53.8616	11785	59.4623							3883	542.209	10108	605.746
		2789	19.7693	6629	26.412	949	2.01375			3649	11.2066	7789	16.9113			1194	14.6523			5039	52.233	11786	58.6652							3884	554.343	10109	627.085
		2790	19.6906	6630	26.317	950	1.96639			3650	10.2972	7790	16.2109			1195	13.2907			5040	52.5395	11787	59.9665							3885	550.301	10110	618.052
		2791	19.1968	6631	25.1574	951	1.77415			3651	10.7971	7791	15.9123			1196	13.7993			5041	51.894	11788	58.5575							3886	547.326	10111	649.391
		2792	20.0285	6632	25.8908	952	2.33945			3652	10.8983	7792	16.6006			1197	13.676			5042	54.2373	11789	58.1286							3887	536.497	10112	626.311
		2793	20.4552	6633	25.6706	953	2.56698			3653	10.4466	7793	15.2013			1198	13.7727			5043	53.7314	11790	59.7432							3888	551.408	10113	623.244
		2794	20.1356	6634	26.3135	954	2.14689			3654	10.9562	7794	16.5174			1199	13.7513			5044	50.9215	11791	57.308							3889	540.002	10114	618.521
		2795	20.4557	6635	26.0029	955	2.11069			3655	10.1858	7795	15.936			1200	14.5518			5045	53.3002	11792	59.9538							3890	540.239	10115	637.634
		2796	19.6463	6636	25.2943	956	2.17091			3656	10.5729	7796	16.421			1201	13.7666			5046	52.9864	11793	60.8675							3891	545.373	10116	627.544
		2797	19.6527	6637	25.6353	957	2.21887			3657	10.4957	7797	15.836			1202	13.4639			5047	51.1773	11794	58.6142							3892	545.481	10117	600.731
		2798	19.7438	6638	26.8127	958	2.25527			3658	10.4426	7798	16.2863			1203	14.8153			5048	51.1387	11795	63.2368							3893	543.759	10118	615.758
		2799	19.82	6639	25.0874	959	1.94279			3659	10.5619	7799	16.3049			1204	12.9298			5049	51.6339	11796	58.0924							3894	538.377	10119	623.002
		2800	19.5758	6640	24.7706	960	2.29117			3660	11.2981	7800	15.9546			1205	14.9677			5050	53.3186	11797	61.7082							3895	531.186	10120	636.696
		2801	18.8507	6641	25.6789	961	2.13486			3661	10.5607	7801	16.1465			1206	14.8719			5051	53.0902	11798	59.6137							3896	551.217	10121	625.138
		2802	19.3863	6642	26.4117	962	2.15869			3662	10.7673	7802	16.4321			1207	14.7596			5052	51.9623	11799	59.7493							3897	529.771	10122	626.016
		2803	19.0593	6643	25.6483	963	1.90675			3663	10.7845	7803	17.0571			1208	14.6962			5053	50.0982	11800	57.7928							3898	543.023	10123	625.961
		2804	20.253	6644	25.9477	964	2.1598			3664	10.677	7804	16.0088			1209	14.1279			5054	54.4384	11801	58.1301							3899	536.261	10124	617.12
		2805	18.3067	6645	25.6183	965	2.01609			3665	10.6601	7805	16.5825			1210	14.3488			5055	52.8654	11802	60.0268							3900	520.43	10125	616.854
		2806	19.1271	6646	25.1851	966	2.31617			3666	10.8519	7806	16.165			1211	13.8337			5056	54.8798	11803	60.3243							3901	535.058	10126	627.326
		2807	20.1293	6647	25.6009	967	2.13598			3667	10.8496	7807	15.7845			1212	14.4367			5057	51.9842	11804	58.4372							3902	537.012	10127	608.612
		2808	20.028	6648	26.0604	968	2.09993			3668	11.5706	7808	16.7847			1213	14.5476			5058	51.866	11805	60.7457							3903	551.621	10128	634.419
		2809	20.0702	6649	25.6601	969	2.26848			3669	10.4093	7809	15.9665			1214	13.7984			5059	52.9004	11806	58.842							3904	536.519	10129	636.821
		2810	18.7963	6650	25.5339	970	2.35226			3670	10.967	7810	16.4962			1215	13.8468			5060	52.0036	11807	59.713							3905	542.727	10130	609.919
		2811	20.3174	6651	25.9464	971	2.3404			3671	11.5089	7811	15.0301			1216	13.7906			5061	52.465	11808	58.7451							3906	539.173	10131	619.168
		2812	18.8802	6652	25.6047	972	2.30436			3672	10.4967	7812	16.359			1217	14.2218			5062	51.2889	11809	56.8387							3907	528.678	10132	632.171
		2813	19.1015	6653	26.0248	973	2.46093			3673	10.7103	7813	15.8792			1218	13.6612			5063	52.3866	11810	57.8418							3908	537.895	10133	619.045
		2814	20.0505	6654	26.6004	974	2.03984			3674	11.0297	7814	15.1149			1219	13.2187			5064	52.7269	11811	59.6273							3909	530.756	10134	639.078
		2815	19.6155	6655	25.5564	975	2.23263			3675	10.8515	7815	15.3973			1220	14.3992			5065	51.925	11812	57.8671							3910	546.994	10135	609.956
		2816	19.7363	6656	26.1467	976	2.31625			3676	11.1148	7816	16.3247			1221	13.4481			5066	52.0308	11813	59.5751							3911	537.361	10136	605.583
		2817	19.9902	6657	25.8996	977	2.13609			3677	11.0665	7817	16.4216			1222	13.4494			5067	52.2898	11814	60.765							3912	526.571	10137	617.011
		2818	18.5102	6658	25.7179	978	2.29222			3678	11.0943	7818	16.0781			1223	14.5318			5068	54.3646	11815	59.9613							3913	556.467	10138	620.074
		2819	19.7791	6659	25.9325	979	2.31575			3679	9.71704	7819	16.0005			1224	13.9068			5069	53.2811	11816	59.6021							3914	547.853	10139	628.495
		2820	20.2428	6660	26.4738	980	2.03947			3680	10.8168	7820	15.8283			1225	13.5361			5070	52.9642	11817	57.9947							3915	539.673	10140	609.722
		2821	20.1375	6661	25.6379	981	2.14794			3681	11.1907	7821	16.3197			1226	14.5263			5071	54.49	11818	58.4048							3916	536.264	10141	623.519
		2822	18.9407	6662	26.7705	982	1.88331			3682	10.7015	7822	16.1973			1227	14.7611			5072	51.4991	11819	58.6998							3917	524.871	10142	639.271
		2823	19.9137	6663	25.7216	983	2.32791			3683	11.0522	7823	15.7743			1228	14.135			5073	53.5798	11820	62.4158							3918	530.362	10143	621.84
		2824	19.6148	6664	25.7621	984	2.35201			3684	10.8509	7824	16.7186			1229	13.9406			5074	53.4193	11821	57.4789							3919	531.826	10144	605.653
		2825	20.6714	6665	25.7637	985	2.4839			3685	10.6881	7825	16.5011			1230	13.9738			5075	54.5414	11822	60.5835							3920	527.878	10145	617.902
		2826	19.2391	6666	24.964	986	2.0148			3686	10.8923	7826	16.1447			1231	13.91			5076	53.0448	11823	61.5183							3921	535.948	10146	621.072
		2827	19.1605	6667	25.7072	987	2.0149			3687	10.3349	7827	16.4641			1232	13.5464			5077	53.575	11824	59.1849							3922	538.008	10147	645.179
		2828	19.7826	6668	25.8261	988	2.25581			3688	10.539	7828	16.3194			1233	13.5331			5078	53.0214	11825	60.2252							3923	545.378	10148	618.743
		2829	19.2749	6669	25.7708	989	2.09955			3689	10.9688	7829	16.2837			1234	14.0522			5079	54.5217	11826	58.8537							3924	522.703	10149	623.335
		2830	19.1071	6670	24.3086	990	2.25543			3690	11.0071	7830	16.0417			1235	13.765			5080	52.0027	11827	60.5555							3925	526.479	10150	614.995
		2831	18.7512	6671	25.202	991	2.09955			3691	10.1892	7831	16.6383			1236	14.3059			5081	53.9163	11828	60.1242							3926	533.178	10151	634.17
		2832	19.9689	6672	25.7303	992	2.29214			3692	10.5507	7832	16.4194			1237	13.2876			5082	51.7795	11829	61.628							3927	532.258	10152	607.023
		2833	20.1322	6673	26.2746	993	2.20848			3693	10.9812	7833	16.3035			1238	13.6327			5083	54.2855	11830	58.9369							3928	537.79	10153	604.568
		2834	19.236	6674	25.2889	994	2.25624			3694	11.1645	7834	15.3738			1239	13.5183			5084	53.5422	11831	58.3566							3929	552.61	10154	607.256
		2835	19.8915	6675	25.7032	995	1.99204			3695	9.85942	7835	16.2091			1240	14.7007			5085	54.6675	11832	60.1191							3930	528.624	10155	617.774
		2836	19.6705	6676	25.9358	996	2.19495			3696	10.5896	7836	16.626			1241	14.6407			5086	52.8223	11833	61.0465							3931	534.505	10156	626.704
		2837	19.6398	6677	25.8597	997	2.04997			3697	10.9822	7837	15.9767			1242	14.0142			5087	53.7434	11834	62.1631							3932	536.843	10157	611.764
		2838	19.4768	6678	25.2117	998	2.19381			3698	11.035	7838	16.8392			1243	13.3527			5088	54.2166	11835	58.9289							3933	527.09	10158	628.013
		2839	19.3054	6679	25.3837	999	2.20535			3699	10.6387	7839	15.8363			1244	13.8056			5089	53.4586	11836	59.3855							3934	518.989	10159	622.637
		2840	19.0127	6680	25.9775	1000	2.12136			3700	10.9285	7840	16.421			1245	14.0255			5090	56.4922	11837	61.6574							3935	535.829	10160	624.559
		2841	19.7779	6681	24.8816	1001	2.48145			3701	10.5878	7841	16.4052			1246	14.5722			5091	54.341	11838	59.3252							3936	518.773	10161	610.675
		2842	20.0525	6682	25.5373	1002	2.36183			3702	10.6194	7842	16.5269			1247	14.413			5092	54.0194	11839	58.8935							3937	522.188	10162	629.308
		2843	19.4356	6683	25.5002	1003	2.07328			3703	10.5265	7843	16.2722			1248	13.4736			5093	53.1033	11840	61.1259							3938	520.968	10163	634.604
		2844	18.699	6684	25.3601	1004	1.98877			3704	10.6188	7844	16.5222			1249	14.6738			5094	51.9807	11841	63.2653							3939	534.429	10164	619.315
		2845	19.3747	6685	25.4952	1005	1.91664			3705	10.74	7845	16.7067			1250	13.5281			5095	53.2226	11842	61.5378							3940	520.446	10165	619.236
		2846	18.8302	6686	25.9677	1006	2.24043			3706	10.8154	7846	16.8021			1251	14.0188			5096	55.0033	11843	58.7218							3941	512.013	10166	630.918
		2847	19.8252	6687	26.2397	1007	1.91691			3707	11.0713	7847	17.1254			1252	14.253			5097	51.117	11844	60.7385							3942	525.311	10167	612.434
		2848	19.9302	6688	25.1191	1008	2.06081			3708	10.2156	7848	16.6317			1253	13.3057			5098	53.1641	11845	62.5957							3943	536.406	10168	614.402
		2849	19.7645	6689	25.2275	1009	2.18115			3709	10.6524	7849	15.1175			1254	14.0617			5099	52.6571	11846	61.1441							3944	517.177	10169	619.062
		2850	19.1232	6690	24.8736	1010	1.98827			3710	11.3905	7850	16.6477			1255	13.2661			5100	53.5267	11847	61.0712							3945	525.015	10170	604.897
		2851	19.0977	6691	25.961	1011	2.07183			3711	10.2014	7851	16.6834			1256	14.7941			5101	53.5142	11848	61.8453							3946	523.767	10171	631.764
		2852	19.2255	6692	25.1459	1012	2.29806			3712	10.2488	7852	17.2592			1257	13.9321			5102	55.2743	11849	60.4736							3947	520.897	10172	594.801
		2853	19.9691	6693	26.0133	1013	2.0218			3713	10.6326	7853	15.859			1258	13.9892			5103	55.7157	11850	61.3099							3948	537.928	10173	617.213
		2854	19.4571	6694	25.9947	1014	1.8297			3714	10.9003	7854	16.6155			1259	13.9019			5104	55.8035	11851	59.1469							3949	526.573	10174	627.588
		2855	19.3425	6695	24.7809	1015	2.34361			3715	10.4583	7855	16.1124			1260	14.6501			5105	53.6527	11852	62.1885							3950	525.989	10175	621.832
		2856	19.0332	6696	24.7177	1016	2.22309			3716	10.3042	7856	15.6436			1261	14.3579			5106	54.4543	11853	61.3147							3951	518.718	10176	622.57
		2857	19.6196	6697	25.4606	1017	2.29406			3717	10.6324	7857	16.1678			1262	13.8071			5107	55.1147	11854	63.1985							3952	532.262	10177	609.268
		2858	19.3808	6698	25.0214	1018	2.4251			3718	10.8893	7858	15.7215			1263	13.6852			5108	53.6084	11855	59.2874							3953	502.95	10178	624.57
		2859	19.6457	6699	25.2163	1019	2.07827			3719	10.8106	7859	16.2017			1264	14.3758			5109	52.3184	11856	59.6549							3954	525.529	10179	625.742
		2860	19.7755	6700	26.2091	1020	2.35333			3720	11.3881	7860	16.0816			1265	13.6496			5110	53.0555	11857	61.0038							3955	522.178	10180	591.264
		2861	19.9983	6701	25.9762	1021	2.18589			3721	11.6159	7861	16.2733			1266	14.119			5111	53.1422	11858	58.8996							3956	516.669	10181	605.825
		2862	19.8809	6702	24.3822	1022	2.11321			3722	11.1876	7862	16.4602			1267	13.1183			5112	54.3211	11859	59.8428							3957	527.097	10182	619.764
		2863	20.8606	6703	25.4557	1023	2.10093			3723	11.009	7863	16.5198			1268	13.9071			5113	53.7472	11860	60.2867							3958	530.642	10183	605.532
		2864	19.9806	6704	25.3478	1024	1.63419			3724	10.6037	7864	16.1552			1269	14.7073			5114	52.3496	11861	61.9996							3959	525.996	10184	613.394
		2865	19.5789	6705	25.2418	1025	2.18317			3725	10.8616	7865	16.6272			1270	13.8023			5115	55.3042	11862	61.7249							3960	523.401	10185	616.233
		2866	20.3904	6706	25.3807	1026	2.0983			3726	10.8208	7866	15.9422			1271	13.3742			5116	53.7046	11863	59.3488							3961	524.756	10186	607.052
		2867	19.487	6707	25.6322	1027	2.08627			3727	10.3798	7867	16.8319			1272	14.5879			5117	52.0306	11864	58.8							3962	521.274	10187	606.88
		2868	19.9923	6708	25.307	1028	2.29983			3728	10.3172	7868	15.8401			1273	13.5336			5118	53.7122	11865	60.1086							3963	522.83	10188	610.95
		2869	19.5629	6709	25.4515	1029	2.2872			3729	11.2147	7869	15.6519			1274	14.309			5119	53.531	11866	61.4619							3964	531.246	10189	601.679
		2870	19.838	6710	24.681	1030	1.95253			3730	11.1415	7870	15.8443			1275	13.8858			5120	52.8862	11867	60.4073							3965	534.748	10190	617.293
		2871	19.8945	6711	25.4925	1031	2.17886			3731	10.5982	7871	16.2453			1276	14.0328			5121	52.9583	11868	62.2712							3966	526.635	10191	641.525
		2872	20.8933	6712	26.779	1032	2.12976			3732	10.3591	7872	15.9706			1277	14.2691			5122	54.1627	11869	63.5505							3967	532.428	10192	613.546
		2873	20.1146	6713	25.5461	1033	2.39175			3733	10.3928	7873	15.8018			1278	14.0018			5123	54.3603	11870	61.2574							3968	533.527	10193	631.498
		2874	19.4478	6714	25.4453	1034	1.75959			3734	10.53	7874	15.9974			1279	14.0489			5124	53.9168	11871	60.7773							3969	538.128	10194	590.709
		2875	19.5007	6715	25.021	1035	2.24733			3735	10.7985	7875	16.9065			1280	14.1744			5125	53.8727	11872	61.6403							3970	521.969	10195	606.293
		2876	19.0541	6716	25.8613	1036	1.77051			3736	11.0436	7876	16.2943			1281	14.5662			5126	51.4476	11873	60.0219							3971	515.44	10196	618.056
		2877	20.6285	6717	25.6245	1037	2.01856			3737	10.6708	7877	16.3545			1282	14.0159			5127	54.4162	11874	59.0952							3972	536.044	10197	613.079
		2878	18.9195	6718	24.9142	1038	2.1375			3738	10.9591	7878	16.9023			1283	14.091			5128	53.7527	11875	60.9934							3973	518.163	10198	605.438
		2879	20.095	6719	25.3633	1039	2.33904			3739	10.4999	7879	15.9352			1284	14.692			5129	53.7476	11876	58.8376							3974	522.633	10199	599.405
		2880	19.0579	6720	23.9931	1040	2.24356			3740	10.8443	7880	16.9092			1285	13.8456			5130	54.6748	11877	60.4927							3975	525.926	10200	615.275
		2881	19.9695	6721	24.5997	1041	2.0049			3741	10.4151	7881	17.4069			1286	14.4515			5131	54.3933	11878	62.3451							3976	528.61	10201	612.841
		2882	19.5119	6722	25.5445	1042	2.31292			3742	10.865	7882	16.4705			1287	13.7002			5132	52.9229	11879	59.9703							3977	536.997	10202	609.293
		2883	19.369	6723	25.2549	1043	2.13458			3743	10.9918	7883	17.1452			1288	13.1333			5133	53.1475	11880	61.0244							3978	531.128	10203	621.998
		2884	20.1143	6724	25.1445	1044	2.09908			3744	10.2769	7884	17.0583			1289	14.0005			5134	52.838	11881	58.924							3979	527.275	10204	622.674
		2885	20.2066	6725	25.3268	1045	2.03943			3745	11.1318	7885	16.4405			1290	14.3723			5135	52.4895	11882	61.3454							3980	538.13	10205	600.707
		2886	19.2748	6726	24.8898	1046	2.01562			3746	11.7564	7886	16.6044			1291	13.8027			5136	52.9249	11883	59.092							3981	553.658	10206	598.456
		2887	19.6563	6727	25.0226	1047	2.27719			3747	10.6921	7887	16.9502			1292	13.7532			5137	53.0035	11884	60.0742							3982	514.304	10207	613.002
		2888	19.1674	6728	25.7521	1048	2.0866			3748	10.8949	7888	16.0552			1293	13.8582			5138	52.4825	11885	59.3886							3983	529.019	10208	599.836
		2889	19.9525	6729	25.0801	1049	2.1343			3749	11.091	7889	16.2084			1294	14.4537			5139	55.1886	11886	61.2566							3984	521.966	10209	609.013
		2890	19.7419	6730	25.9485	1050	2.26481			3750	10.8698	7890	16.4494			1295	14.7243			5140	51.8002	11887	63.1464							3985	531.152	10210	624.293
		2891	19.8213	6731	25.5171	1051	2.2058			3751	10.0876	7891	16.0493			1296	13.6639			5141	53.701	11888	61.9502							3986	504.115	10211	616.663
		2892	19.118	6732	25.4491	1052	1.83757			3752	11.1212	7892	15.7341			1297	14.6542			5142	54.9769	11889	59.2015							3987	529.078	10212	605.624
		2893	19.4171	6733	25.8449	1053	2.27681			3753	11.1851	7893	16.7925			1298	13.7648			5143	56.8388	11890	60.8806							3988	521.713	10213	622.601
		2894	19.1663	6734	25.5695	1054	2.37249			3754	11.0154	7894	15.8654			1299	15.0683			5144	53.231	11891	59.0383							3989	521.43	10214	633.58
		2895	19.4855	6735	24.5432	1055	2.08666			3755	10.6714	7895	16.7119			1300	14.4274			5145	53.319	11892	61.9968							3990	530.109	10215	612.761
		2896	19.9719	6736	26.2596	1056	1.95569			3756	10.8958	7896	15.9418			1301	14.0384			5146	53.1519	11893	60.4555							3991	524.109	10216	616.814
		2897	19.1379	6737	25.0804	1057	1.93099			3757	10.9036	7897	16.2021			1302	13.6296			5147	53.249	11894	60.1073							3992	546.406	10217	600.341
		2898	19.9521	6738	25.269	1058	1.89427			3758	10.5611	7898	16.4905			1303	13.7991			5148	53.5301	11895	60.8598							3993	526.226	10218	604.139
		2899	19.6149	6739	25.8674	1059	2.07209			3759	10.8269	7899	16.4209			1304	15.0137			5149	55.76	11896	61.2353							3994	550.182	10219	620.18
		2900	19.7647	6740	25.1608	1060	2.08277			3760	11.0665	7900	16.1209			1305	12.9531			5150	53.0358	11897	60.5208							3995	533.121	10220	624.499
		2901	19.3974	6741	25.4377	1061	2.21224			3761	10.3695	7901	16.3182			1306	13.2813			5151	52.7786	11898	61.3866							3996	536.994	10221	622.702
		2902	18.9151	6742	24.9839	1062	2.23501			3762	10.881	7902	16.6852			1307	14.1368			5152	53.2487	11899	61.3043							3997	525.455	10222	626.135
		2903	20.0028	6743	26.072	1063	2.30584			3763	11.5738	7903	16.5036			1308	14.3776			5153	56.7238	11900	59.2373							3998	534.676	10223	619.305
		2904	19.3284	6744	24.9323	1064	2.02076			3764	10.4133	7904	16.5437			1309	14.0425			5154	52.456	11901	62.2458							3999	526.66	10224	622.642
		2905	20.2949	6745	24.7966	1065	2.07988			3765	10.8175	7905	15.6877			1310	13.9718			5155	53.5531	11902	59.8365							4000	517.248	10225	622.753
		2906	18.9843	6746	25.5718	1066	2.09081			3766	10.4523	7906	17.0133			1311	14.3182			5156	54.3844	11903	61.1358							4001	523.73	10226	618.999
		2907	20.5556	6747	25.5601	1067	2.30248			3767	11.2028	7907	15.3794			1312	14.1673			5157	54.1431	11904	59.4776							4002	527.289	10227	636.78
		2908	20.1298	6748	25.3757	1068	2.08955			3768	10.9005	7908	15.2164			1313	14.3524			5158	55.5961	11905	61.7122							4003	527.611	10228	623.085
		2909	19.4609	6749	25.9084	1069	2.39573			3769	10.9144	7909	16.0898			1314	14.1933			5159	54.4797	11906	62.6404							4004	529.488	10229	609.809
		2910	19.3175	6750	24.9611	1070	2.13531			3770	10.8672	7910	16.767			1315	13.5737			5160	52.6057	11907	62.3281							4005	525.959	10230	609.389
		2911	18.8173	6751	26.7916	1071	2.0159			3771	10.9893	7911	16.6303			1316	13.652			5161	54.5694	11908	62.4056							4006	531.397	10231	602.716
		2912	19.2486	6752	24.6703	1072	2.39289			3772	10.5625	7912	16.0459			1317	14.4091			5162	53.6332	11909	62.3192							4007	516.388	10232	617.541
		2913	19.201	6753	25.1543	1073	2.17961			3773	10.9469	7913	16.5283			1318	14.3699			5163	54.1899	11910	64.6732							4008	513.447	10233	624.608
		2914	19.3121	6754	25.7437	1074	2.29715			3774	10.9884	7914	16.1663			1319	13.9195			5164	54.8689	11911	61.0452							4009	536.464	10234	630.026
		2915	19.89	6755	25.4322	1075	2.11912			3775	10.9681	7915	16.5986			1320	15.0645			5165	52.514	11912	61.9446							4010	541.336	10235	613.942
		2916	19.6299	6756	25.4962	1076	2.29503			3776	10.9353	7916	16.0056			1321	14.8342			5166	53.9898	11913	61.6481							4011	526.016	10236	609.42
		2917	18.9762	6757	26.1631	1077	2.0118			3777	11.0907	7917	16.3422			1322	15.1059			5167	53.0974	11914	63.0005							4012	534.875	10237	616.081
		2918	19.6601	6758	24.8993	1078	1.86931			3778	10.4626	7918	15.766			1323	13.6362			5168	53.9168	11915	61.2156							4013	523.396	10238	637.244
		2919	19.9653	6759	25.9065	1079	2.1868			3779	10.8604	7919	17.1037			1324	14.2117			5169	51.8728	11916	61.0724							4014	508.489	10239	594.215
		2920	18.9326	6760	25.4665	1080	2.18615			3780	10.602	7920	15.3276			1325	14.334			5170	52.4206	11917	60.5955							4015	531.632	10240	619.073
		2921	19.0002	6761	25.3779	1081	1.96134			3781	11.722	7921	16.3867			1326	14.4827			5171	52.3349	11918	62.9914							4016	523.8	10241	629.271
		2922	19.7092	6762	25.6603	1082	2.49004			3782	10.4832	7922	15.8075			1327	14.5833			5172	53.8895	11919	59.806							4017	528.456	10242	616.211
		2923	18.5226	6763	26.1804	1083	2.06614			3783	10.5353	7923	16.5341			1328	14.3419			5173	55.2086	11920	61.6819							4018	541.403	10243	619.607
		2924	19.9949	6764	25.4859	1084	2.19428			3784	11.2435	7924	16.3032			1329	14.6928			5174	54.6875	11921	61.2562							4019	531.101	10244	611.621
		2925	17.7767	6765	25.5245	1085	2.54592			3785	10.5997	7925	17.0948			1330	14.6768			5175	54.8892	11922	60.9936							4020	521.833	10245	631.792
		2926	19.4408	6766	26.5094	1086	2.12263			3786	10.8161	7926	16.3045			1331	14.4007			5176	55.0081	11923	61.722							4021	540.376	10246	619.294
		2927	18.926	6767	26.2891	1087	2.18013			3787	10.5801	7927	15.8074			1332	14.7328			5177	53.7726	11924	59.888							4022	513.454	10247	615.145
		2928	19.1107	6768	25.6913	1088	2.33203			3788	11.0712	7928	16.5448			1333	14.2878			5178	53.5854	11925	60.2242							4023	533.969	10248	631.785
		2929	19.5241	6769	26.0471	1089	1.86199			3789	11.1357	7929	15.3432			1334	14.2326			5179	54.7274	11926	60.1882							4024	519.438	10249	589.962
		2930	19.6553	6770	26.3737	1090	2.27173			3790	10.095	7930	16.0289			1335	13.8091			5180	55.0175	11927	60.672							4025	510.981	10250	623.404
		2931	19.8576	6771	26.6823	1091	2.16595			3791	10.7734	7931	15.978			1336	14.2447			5181	55.1208	11928	57.5247							4026	526.245	10251	618.944
		2932	19.5779	6772	25.7474	1092	2.24682			3792	11.112	7932	15.8207			1337	14.3292			5182	55.5612	11929	61.8546							4027	531.912	10252	628.369
		2933	20.0549	6773	25.864	1093	1.9884			3793	10.7513	7933	16.0609			1338	13.8368			5183	54.9581	11930	61.0446							4028	540.163	10253	628.583
		2934	19.2336	6774	26.7477	1094	2.47969			3794	10.3748	7934	15.5185			1339	14.9833			5184	55.1351	11931	60.2313							4029	534.991	10254	600.571
		2935	19.0425	6775	26.4077	1095	2.25597			3795	10.2125	7935	16.5232			1340	14.8408			5185	54.1716	11932	60.4704							4030	532.965	10255	612.983
		2936	18.9686	6776	25.8784	1096	2.11426			3796	10.387	7936	16.5336			1341	14.1649			5186	53.0523	11933	60.1257							4031	526.069	10256	616.789
		2937	19.0982	6777	27.0182	1097	2.24248			3797	10.4364	7937	16.2234			1342	15.4409			5187	55.1411	11934	60.7434							4032	535.073	10257	622.531
		2938	18.7944	6778	26.6408	1098	2.32382			3798	10.9851	7938	16.7371			1343	14.8441			5188	56.6091	11935	60.323							4033	537.52	10258	619.418
		2939	19.6361	6779	25.5279	1099	2.01876			3799	10.0313	7939	16.265			1344	14.4588			5189	52.8248	11936	61.3225							4034	529.833	10259	628.265
		2940	18.9767	6780	26.7321	1100	1.9949			3800	10.9943	7940	15.7471			1345	14.8094			5190	55.0496	11937	61.3569							4035	534.423	10260	607.491
		2941	19.2047	6781	25.6819	1101	2.22779			3801	10.181	7941	16.2401			1346	14.698			5191	55.4506	11938	59.1099							4036	526.895	10261	606.888
		2942	19.6188	6782	26.1743	1102	2.16987			3802	11.1011	7942	15.7983			1347	15.1265			5192	54.5878	11939	59.0021							4037	531.342	10262	627.787
		2943	18.8212	6783	26.0845	1103	2.21686			3803	10.3543	7943	16.1301			1348	14.8414			5193	53.9906	11940	63.5825							4038	548.728	10263	620.786
		2944	19.618	6784	26.1666	1104	1.80735			3804	11.2602	7944	16.0254			1349	13.7483			5194	55.8578	11941	61.2666							4039	535.788	10264	627.442
		2945	19.6761	6785	26.2843	1105	2.09974			3805	10.6727	7945	16.3048			1350	13.9169			5195	51.359	11942	62.1222							4040	531.678	10265	626.353
		2946	20.0778	6786	27.106	1106	2.0524			3806	10.8622	7946	15.4784			1351	13.6578			5196	52.3194	11943	61.2995							4041	535.394	10266	612.884
		2947	19.4407	6787	25.5447	1107	2.29787			3807	10.6688	7947	15.7077			1352	14.2418			5197	53.4715	11944	61.8575							4042	523.815	10267	611.594
		2948	19.5354	6788	25.3202	1108	2.05273			3808	10.5445	7948	16.0718			1353	13.7541			5198	53.5471	11945	59.2701							4043	524.031	10268	610.837
		2949	19.0803	6789	25.6477	1109	2.05245			3809	11.0595	7949	16.2832			1354	13.4688			5199	52.4051	11946	62.1402							4044	558.048	10269	612.665
		2950	19.5201	6790	25.2445	1110	2.18113			3810	10.5878	7950	16.5014			1355	14.2171			5200	52.1938	11947	61.3403							4045	532.96	10270	623.874
		2951	19.4931	6791	25.683	1111	1.94766			3811	10.7593	7951	16.2881			1356	14.3444			5201	56.1133	11948	59.4278							4046	530.807	10271	617.349
		2952	19.935	6792	27.1771	1112	2.07583			3812	10.3827	7952	16.8103			1357	14.8727			5202	53.178	11949	60.5703							4047	538.032	10272	622.743
		2953	19.2069	6793	26.0411	1113	2.06386			3813	10.6452	7953	15.7854			1358	14.4364			5203	53.1072	11950	59.3723							4048	531.192	10273	640.8
		2954	18.4499	6794	26.2514	1114	2.4268			3814	10.9331	7954	15.6818			1359	14.6722			5204	55.5278	11951	59.6255							4049	545.354	10274	601.002
		2955	19.7153	6795	25.9166	1115	2.06377			3815	10.3995	7955	16.5583			1360	14.9181			5205	53.116	11952	60.4701							4050	527.103	10275	622.624
		2956	19.3364	6796	26.1911	1116	2.0761			3816	10.416	7956	15.7621			1361	14.4902			5206	54.8798	11953	60.3353							4051	519.285	10276	613.476
		2957	20.1301	6797	26.5855	1117	1.99455			3817	10.5656	7957	15.9541			1362	14.4046			5207	54.4999	11954	60.5924							4052	524.356	10277	596.955
		2958	18.9985	6798	26.5097	1118	1.98233			3818	10.5618	7958	16.3489			1363	13.5535			5208	53.2237	11955	58.762							4053	537.948	10278	621.33
		2959	18.5154	6799	26.7677	1119	1.98177			3819	10.4567	7959	17.1381			1364	14.1584			5209	53.8278	11956	59.9297							4054	528.316	10279	607.656
		2960	20.4967	6800	26.3036	1120	2.47222			3820	10.1283	7960	16.5519			1365	14.2851			5210	53.4524	11957	57.0992							4055	538.947	10280	618.068
		2961	19.4783	6801	26.5975	1121	1.99316			3821	10.4218	7961	16.286			1366	14.5317			5211	53.0804	11958	61.9125							4056	535.201	10281	633.828
		2962	18.8025	6802	25.3325	1122	2.24985			3822	10.5939	7962	15.9713			1367	15.0279			5212	52.5429	11959	59.4306							4057	531.701	10282	619.814
		2963	19.2852	6803	26.317	1123	2.20339			3823	10.9023	7963	16.3113			1368	13.9429			5213	53.6285	11960	61.9549							4058	526.829	10283	624.403
		2964	19.2903	6804	26.9367	1124	1.96978			3824	10.9853	7964	15.9667			1369	14.322			5214	53.1917	11961	61.4525							4059	531.033	10284	625.079
		2965	19.6445	6805	24.9506	1125	2.06295			3825	10.9203	7965	16.4321			1370	14.4342			5215	50.7681	11962	61.2862							4060	545.935	10285	628.781
		2966	19.4415	6806	26.6316	1126	2.3442			3826	10.4534	7966	17.134			1371	14.3877			5216	54.584	11963	60.2904							4061	534.353	10286	647.449
		2967	19.3304	6807	26.8445	1127	1.88804			3827	10.5191	7967	16.2226			1372	14.3646			5217	52.7673	11964	58.8626							4062	533.673	10287	589.118
		2968	19.0289	6808	26.0363	1128	2.27287			3828	11.0637	7968	16.0743			1373	14.8355			5218	51.9665	11965	61.4533							4063	543.642	10288	625.724
		2969	19.9409	6809	26.0526	1129	2.16765			3829	10.2933	7969	16.0296			1374	14.6907			5219	51.6537	11966	57.4707							4064	541.589	10289	631.901
		2970	18.8207	6810	26.3227	1130	2.14428			3830	10.4017	7970	16.5696			1375	13.5484			5220	51.9819	11967	62.0429							4065	530.644	10290	637.201
		2971	19.3174	6811	27.8231	1131	2.22609			3831	10.9815	7971	16.1673			1376	14.4962			5221	51.4847	11968	60.4945							4066	540.632	10291	638.363
		2972	18.7163	6812	24.9544	1132	2.07414			3832	9.94027	7972	16.159			1377	13.7884			5222	53.2175	11969	60.9417							4067	558.916	10292	605.629
		2973	18.8389	6813	27.2936	1133	2.05076			3833	11.1858	7973	16.3305			1378	14.7631			5223	53.9704	11970	60.6275							4068	533.972	10293	631.449
		2974	18.736	6814	25.0659	1134	1.89905			3834	10.5012	7974	16.0749			1379	14.8855			5224	52.8049	11971	61.6093							4069	533.295	10294	644.4
		2975	19.0612	6815	25.3346	1135	2.06252			3835	10.507	7975	15.7783			1380	15.1087			5225	53.441	11972	63.0428							4070	547.852	10295	631.81
		2976	19.5242	6816	26.2512	1136	2.00441			3836	10.6896	7976	17.1059			1381	14.6697			5226	53.0151	11973	60.5715							4071	540.473	10296	652.247
		2977	19.415	6817	26.6339	1137	2.24952			3837	10.7177	7977	17.0857			1382	13.9817			5227	53.3373	11974	59.0877							4072	540.823	10297	637.999
		2978	20.0443	6818	25.4303	1138	2.15563			3838	10.7924	7978	16.7348			1383	13.5784			5228	53.6509	11975	60.3948							4073	537.29	10298	619.583
		2979	19.8326	6819	25.915	1139	2.20253			3839	10.421	7979	15.985			1384	14.5351			5229	53.0223	11976	62.9441							4074	543.963	10299	617.4
		2980	20.1635	6820	25.7908	1140	2.01574			3840	10.8972	7980	16.4795			1385	14.4951			5230	52.5295	11977	58.7666							4075	545.273	10300	618.986
		2981	19.4885	6821	26.2485	1141	1.77053			3841	9.92176	7981	15.6721			1386	14.8186			5231	52.3487	11978	60.5055							4076	527.628	10301	618.796
		2982	20.3012	6822	25.8679	1142	2.15551			3842	10.8156	7982	15.4423			1387	13.8865			5232	52.3288	11979	62.8919							4077	535.054	10302	625.855
		2983	19.2396	6823	26.6426	1143	2.08554			3843	10.4027	7983	15.5756			1388	13.9094			5233	51.0303	11980	58.8813							4078	539.472	10303	617.052
		2984	19.5573	6824	25.0658	1144	2.34259			3844	11.2745	7984	16.0074			1389	14.4062			5234	52.2391	11981	59.8678							4079	547.367	10304	616.865
		2985	19.8385	6825	25.6956	1145	2.09728			3845	10.3593	7985	15.6356			1390	13.6871			5235	52.2441	11982	60.3268							4080	560.462	10305	628.713
		2986	19.1841	6826	26.1289	1146	2.06235			3846	10.7557	7986	15.8264			1391	14.6822			5236	53.5764	11983	61.0141							4081	535.011	10306	652.846
		2987	19.7991	6827	25.5798	1147	2.17896			3847	11.342	7987	16.2745			1392	13.7143			5237	51.8178	11984	59.9951							4082	535.522	10307	626.834
		2988	19.4482	6828	25.6672	1148	2.10909			3848	10.573	7988	15.7917			1393	13.5392			5238	53.002	11985	61.1597							4083	531.148	10308	618.375
		2989	19.5265	6829	26.9453	1149	2.38873			3849	10.6237	7989	15.934			1394	14.2102			5239	53.3732	11986	63.974							4084	536.667	10309	623.897
		2990	19.6835	6830	26.8361	1150	2.05048			3850	10.7211	7990	16.4724			1395	13.9866			5240	53.478	11987	61.1716							4085	552.607	10310	636.304
		2991	19.3021	6831	26.6204	1151	1.96874			3851	10.9358	7991	15.6495			1396	14.5203			5241	50.9438	11988	59.3006							4086	541.377	10311	629.573
		2992	19.5981	6832	26.6919	1152	1.86355			3852	10.6561	7992	16.1947			1397	13.8512			5242	53.2077	11989	58.0181							4087	542.07	10312	632.32
		2993	19.5397	6833	26.497	1153	2.13261			3853	10.4849	7993	15.7542			1398	14.1638			5243	53.1448	11990	60.8178							4088	533.438	10313	628.045
		2994	19.4379	6834	25.9225	1154	2.38868			3854	10.4537	7994	16.262			1399	14.8705			5244	51.5193	11991	61.1354							4089	546.011	10314	620.87
		2995	18.3341	6835	25.7898	1155	2.11931			3855	10.6204	7995	15.1497			1400	14.3736			5245	52.9946	11992	60.1358							4090	563.171	10315	637.656
		2996	19.3888	6836	25.5876	1156	2.23592			3856	10.0037	7996	15.7723			1401	14.7376			5246	53.7144	11993	62.3434							4091	539.453	10316	626.631
		2997	20.0232	6837	27.8601	1157	1.86242			3857	10.8626	7997	16.2261			1402	13.8141			5247	52.7657	11994	59.1684							4092	555.587	10317	631.58
		2998	19.676	6838	27.2343	1158	2.01403			3858	11.3625	7998	16.2787			1403	13.9585			5248	53.5913	11995	60.3241							4093	550.694	10318	617.362
		2999	19.6788	6839	26.6006	1159	2.16592			3859	10.3827	7999	15.3932			1404	14.5828			5249	51.6724	11996	63.7971							4094	531.319	10319	646.171
		3000	20.3743	6840	26.4666	1160	2.31747			3860	10.8268	8000	16.5785			1405	14.7571			5250	51.8329	11997	61.9736							4095	535.289	10320	617.736
		3001	19.6631	6841	26.0429	1161	2.22391			3861	10.2308	8001	16.9482			1406	14.6028			5251	53.0514	11998	61.3047							4096	533.623	10321	628.452
		3002	19.8956	6842	27.0677	1162	1.95458			3862	11.0476	8002	16.1662			1407	14.8635			5252	54.1108	11999	61.0127							4097	539.276	10322	632.711
		3003	19.5051	6843	26.8441	1163	2.01369			3863	11.1256	8003	15.5736			1408	13.9405			5253	51.8523	12000	62.1784							4098	533.299	10323	620.66
		3004	20.4218	6844	26.1047	1164	2.14222			3864	11.1151	8004	16.3724			1409	14.2239			5254	55.2602	12001	61.4288							4099	529.207	10324	645.829
		3005	20.0646	6845	25.8055	1165	1.74535			3865	11.049	8005	15.5196			1410	14.8019			5255	53.2533	12002	59.2772							4100	531.602	10325	621.878
		3006	19.9937	6846	26.1039	1166	2.14138			3866	10.3569	8006	15.7137			1411	14.6649			5256	52.3675	12003	61.6658							4101	534.852	10326	612.088
		3007	19.3381	6847	26.74	1167	2.38605			3867	10.4104	8007	15.7829			1412	14.2872			5257	52.0382	12004	61.6899							4102	550.254	10327	634.253
		3008	19.5785	6848	26.0918	1168	2.08253			3868	9.96512	8008	16.2013			1413	13.6778			5258	53.3267	12005	59.9717							4103	545.295	10328	636.693
		3009	19.3589	6849	26.3334	1169	2.17549			3869	10.5092	8009	15.3323			1414	14.3141			5259	52.4568	12006	61.2071							4104	527.2	10329	643.942
		3010	19.0633	6850	26.6835	1170	2.16409			3870	10.7639	8010	16.2384			1415	14.1139			5260	51.0548	12007	60.3907							4105	545.246	10330	625.444
		3011	19.2343	6851	25.3612	1171	1.90776			3871	11.0063	8011	16.2964			1416	14.2812			5261	50.4363	12008	58.7169							4106	526.906	10331	624.068
		3012	19.5999	6852	25.7469	1172	1.66299			3872	10.6492	8012	16.7363			1417	13.0281			5262	51.5853	12009	60.5409							4107	544.804	10332	651.292
		3013	20.0847	6853	24.9381	1173	2.22096			3873	10.4479	8013	16.6359			1418	14.2439			5263	54.3473	12010	61.187							4108	549.423	10333	648.568
		3014	19.4265	6854	26.7307	1174	2.09304			3874	10.9139	8014	16.057			1419	15.1812			5264	52.4653	12011	59.587							4109	534.89	10334	639.38
		3015	20.0337	6855	25.8593	1175	1.92934			3875	10.4167	8015	16.6413			1420	14.6936			5265	52.4556	12012	63.2219							4110	542.798	10335	643.595
		3016	19.7214	6856	26.4232	1176	2.23254			3876	10.5529	8016	16.858			1421	14.6432			5266	54.0437	12013	59.6708							4111	533.841	10336	636.643
		3017	19.1594	6857	25.1726	1177	2.08091			3877	11.139	8017	16.3381			1422	15.0803			5267	51.5587	12014	62.7869							4112	547.077	10337	632.9
		3018	20.0326	6858	26.7537	1178	2.17404			3878	10.6891	8018	16.2749			1423	14.8074			5268	52.6552	12015	62.3438							4113	542.517	10338	641.691
		3019	19.3443	6859	25.7102	1179	1.97556			3879	10.9083	8019	16.3922			1424	13.3783			5269	52.551	12016	61.6132							4114	537.759	10339	648.743
		3020	20.25	6860	25.4688	1180	2.17449			3880	11.0298	8020	16.8811			1425	14.9573			5270	52.8155	12017	62.3706							4115	525.938	10340	657.208
		3021	19.9046	6861	26.7108	1181	2.30213			3881	10.82	8021	16.007			1426	14.2896			5271	53.9999	12018	62.5185							4116	544.459	10341	622.434
		3022	20.037	6862	26.4036	1182	2.23224			3882	10.5435	8022	16.1052			1427	14.1483			5272	53.5825	12019	59.187							4117	553.375	10342	634.367
		3023	20.3983	6863	26.733	1183	2.08048			3883	11.1827	8023	16.5457			1428	13.8748			5273	52.7771	12020	59.7372							4118	546.313	10343	639.773
		3024	19.2077	6864	26.8072	1184	1.90591			3884	10.5622	8024	16.5846			1429	14.3387			5274	53.6243	12021	60.3342							4119	543.126	10344	627.85
		3025	19.4394	6865	26.3887	1185	1.96407			3885	10.2782	8025	16.3467			1430	13.6946			5275	52.0105	12022	60.814							4120	551.758	10345	650.314
		3026	19.9226	6866	26.5745	1186	2.20857			3886	10.6485	8026	16.1787			1431	14.1262			5276	53.2606	12023	60.9619							4121	534.373	10346	623.207
		3027	19.6139	6867	26.3179	1187	2.13844			3887	10.6983	8027	15.6769			1432	14.6485			5277	52.1717	12024	61.424							4122	535.806	10347	657.362
		3028	19.3956	6868	26.306	1188	2.02273			3888	11.2021	8028	17.8509			1433	14.8945			5278	54.0146	12025	62.1841							4123	544.585	10348	607.046
		3029	19.5004	6869	26.0069	1189	2.162			3889	10.9159	8029	15.4924			1434	15.0678			5279	52.5756	12026	61.8913							4124	537.163	10349	623.518
		3030	19.9585	6870	26.2145	1190	1.82481			3890	10.6564	8030	15.6378			1435	14.6975			5280	51.6248	12027	61.5437							4125	538.015	10350	619.966
		3031	20.5031	6871	27.2754	1191	1.99907			3891	10.0942	8031	16.4281			1436	14.0972			5281	53.1916	12028	60.5992							4126	545.014	10351	629.567
		3032	19.8443	6872	26.0986	1192	2.11562			3892	10.9983	8032	15.8907			1437	13.9815			5282	52.2191	12029	61.2291							4127	537.032	10352	626.979
		3033	20.9821	6873	25.065	1193	2.33654			3893	10.3835	8033	15.8305			1438	14.4537			5283	53.551	12030	61.4305							4128	532.668	10353	629.622
		3034	19.313	6874	26.6704	1194	2.12697			3894	10.8163	8034	16.082			1439	13.9861			5284	55.3286	12031	59.621							4129	532.077	10354	611.533
		3035	19.4633	6875	25.9279	1195	2.11548			3895	10.5613	8035	15.5845			1440	13.4062			5285	53.7734	12032	60.9244							4130	532.065	10355	613.266
		3036	19.2962	6876	26.4599	1196	2.22054			3896	11.0088	8036	16.3107			1441	13.4972			5286	53.4746	12033	63.4688							4131	546.288	10356	629.98
		3037	19.9779	6877	26.3415	1197	1.89463			3897	11.24	8037	15.2941			1442	14.2114			5287	52.7285	12034	61.358							4132	534.597	10357	651.492
		3038	19.4315	6878	25.7817	1198	2.25505			3898	11.6804	8038	15.82			1443	14.5536			5288	53.2732	12035	59.6319							4133	550.976	10358	628.213
		3039	20.1624	6879	25.2918	1199	1.95258			3899	10.8798	8039	15.452			1444	13.9489			5289	52.5371	12036	62.4071							4134	547.909	10359	616.001
		3040	20.2212	6880	25.5269					3900	11.1886	8040	15.9512			1445	13.9669			5290	51.7466	12037	64.7147							4135	536.734	10360	629.895
		3041	19.7668	6881	26.176					3901	10.9682	8041	16.6612			1446	13.9753			5291	51.7885	12038	60.461							4136	555.022	10361	640.189
		3042	19.9075	6882	25.7223					3902	9.80796	8042	16.5294			1447	14.1327			5292	51.74	12039	61.3538							4137	543.635	10362	628.203
		3043	20.121	6883	26.4184					3903	11.1664	8043	15.5978			1448	15.0986			5293	51.0556	12040	60.6384							4138	540.984	10363	625.612
		3044	20.3553	6884	25.6933					3904	10.8785	8044	16.2617			1449	14.0637			5294	50.3021	12041	61.5856							4139	527.843	10364	636.547
		3045	20.2104	6885	25.9942					3905	10.8694	8045	16.5217			1450	15.2692			5295	51.1664	12042	60.9442							4140	537.173	10365	637.881
		3046	20.2402	6886	25.2576					3906	10.5787	8046	15.5715			1451	14.3061			5296	51.9663	12043	61.7037							4141	535.42	10366	631.837
		3047	18.9986	6887	25.7067					3907	10.2079	8047	16.0326			1452	14.1547			5297	51.7527	12044	61.5992							4142	533.159	10367	627.865
		3048	19.2893	6888	25.7007					3908	11.0528	8048	15.4653			1453	14.2536			5298	53.0293	12045	62.5609							4143	539.077	10368	638.542
		3049	19.7489	6889	26.2182					3909	10.9334	8049	16.2358			1454	14.4126			5299	53.7333	12046	61.5399							4144	541.297	10369	630.389
		3050	20.0716	6890	26.1345					3910	10.8904	8050	15.6193			1455	14.4056			5300	52.9961	12047	62.2708							4145	544.437	10370	640.66
		3051	19.5302	6891	25.9362					3911	10.9359	8051	15.5427			1456	14.4244			5301	52.897	12048	60.329							4146	545.265	10371	640.995
		3052	19.4282	6892	25.3759					3912	11.4086	8052	15.7435			1457	15.1109			5302	53.8831	12049	59.2361							4147	549.871	10372	636.247
		3053	20.4352	6893	26.3595					3913	10.418	8053	15.8765			1458	13.6951			5303	54.3696	12050	61.6318							4148	530.84	10373	643.64
		3054	20.0077	6894	25.5799					3914	10.3351	8054	16.3876			1459	14.0669			5304	55.3704	12051	64.1343							4149	527.525	10374	636.034
		3055	20.1362	6895	26.5728					3915	10.4415	8055	16.2069			1460	14.428			5305	52.3165	12052	60.7807							4150	525.79	10375	638.685
		3056	20.0695	6896	24.8368					3916	11.0571	8056	15.7159			1461	14.3679			5306	53.2915	12053	62.6852							4151	540.876	10376	621.908
		3057	20.9302	6897	26.8487					3917	10.9479	8057	15.7959			1462	14.1078			5307	55.146	12054	62.1308							4152	516.405	10377	630.551
		3058	19.8768	6898	25.7499					3918	11.0046	8058	15.6674			1463	14.5288			5308	51.7009	12055	61.7832							4153	533.632	10378	644.892
		3059	20.4915	6899	26.4452					3919	10.6208	8059	15.1472			1464	14.6093			5309	52.456	12056	61.7692							4154	530.503	10379	625.483
		3060	19.6264	6900	26.2357					3920	10.8215	8060	16.0062			1465	14.7683			5310	54.3333	12057	60.0601							4155	520.296	10380	617.543
		3061	20.0204	6901	25.1177					3921	10.6713	8061	15.8469			1466	14.0491			5311	53.7345	12058	61.4169							4156	538.355	10381	632.143
		3062	20.2451	6902	25.707					3922	11.1492	8062	15.775			1467	13.9661			5312	53.0806	12059	58.5464							4157	538.261	10382	639.381
		3063	19.9587	6903	26.0743					3923	10.4818	8063	15.7623			1468	14.8638			5313	53.328	12060	60.6359							4158	536.645	10383	638.572
		3064	20.4732	6904	25.5386					3924	10.8428	8064	16.4814			1469	14.4513			5314	52.245	12061	62.6803							4159	526.168	10384	627.953
		3065	20.0817	6905	26.4723					3925	10.8943	8065	15.8266			1470	13.6318			5315	51.9602	12062	61.3493							4160	537.953	10385	623.903
		3066	19.7325	6906	26.2317					3926	10.8961	8066	16.2323			1471	13.7634			5316	52.7098	12063	60.5277							4161	516.897	10386	623.827
		3067	20.6133	6907	26.6171					3927	10.9584	8067	16.1714			1472	15.3128			5317	53.6613	12064	60.9417							4162	539.319	10387	652.991
		3068	19.3737	6908	25.6028					3928	10.5782	8068	15.9916			1473	15.0876			5318	54.7323	12065	61.5061							4163	520.745	10388	633.221
		3069	20.4429	6909	26.291					3929	11.4051	8069	16.3346			1474	14.5742			5319	53.0869	12066	60.909							4164	533	10389	630.555
		3070	20.6961	6910	25.63					3930	11.2018	8070	15.6885			1475	14.7429			5320	53.1875	12067	60.0317							4165	533.382	10390	628.079
		3071	20.2562	6911	26.0417					3931	10.6915	8071	15.7021			1476	13.9241			5321	53.2385	12068	60.6976							4166	541.071	10391	651.098
		3072	19.7278	6912	25.4259					3932	10.1312	8072	16.5842			1477	13.9093			5322	54.7533	12069	62.3724							4167	526.987	10392	635.45
		3073	19.9539	6913	26.6831					3933	10.7345	8073	15.9248			1478	14.9471			5323	51.8914	12070	63.3272							4168	542.431	10393	646.312
		3074	19.9837	6914	24.513					3934	10.8098	8074	16.6805			1479	15.6408			5324	53.664	12071	65.0635							4169	549.295	10394	641.33
		3075	19.4293	6915	25.1583					3935	10.3102	8075	15.9486			1480	14.6767			5325	55.6237	12072	61.7823							4170	524.568	10395	634.016
		3076	19.4228	6916	25.3596					3936	10.9481	8076	16.5739			1481	15.0859			5326	53.656	12073	63.1567							4171	525.14	10396	649.182
		3077	20.0292	6917	25.8993					3937	11.2671	8077	15.9465			1482	14.4748			5327	54.9158	12074	63.0069							4172	539.408	10397	631.215
		3078	20.0379	6918	25.7767					3938	11.0627	8078	15.7811			1483	14.226			5328	52.6915	12075	62.7942							4173	525.773	10398	650.831
		3079	19.8564	6919	26.2965					3939	11.2554	8079	16.2657			1484	14.0902			5329	55.2274	12076	62.7452							4174	521.746	10399	644.9
		3080	20.0515	6920	26.4415					3940	10.8845	8080	16.6505			1485	14.5899			5330	53.8199	12077	61.8544							4175	533.827	10400	644.645
		3081	19.3905	6921	26.2832					3941	10.9332	8081	16.1			1486	13.8994			5331	53.4111	12078	62.5652							4176	531.717	10401	646.271
		3082	19.8991	6922	25.1271					3942	11.1386	8082	16.265			1487	13.8635			5332	56.7228	12079	59.9335							4177	536.693	10402	647.678
		3083	20.4726	6923	25.889					3943	10.8317	8083	16.1874			1488	14.5232			5333	51.6036	12080	62.0885							4178	541.355	10403	624.198
		3084	20.4519	6924	25.8415					3944	11.021	8084	16.6781			1489	13.8409			5334	54.198	12081	62.7188							4179	529.207	10404	626.69
		3085	19.9281	6925	25.3508					3945	10.8102	8085	15.4652			1490	15.0788			5335	52.1662	12082	62.7651							4180	522.101	10405	621.622
		3086	19.575	6926	24.5144					3946	10.4209	8086	16.04			1491	14.6038			5336	52.6888	12083	63.2935							4181	532.977	10406	639.961
		3087	19.338	6927	26.2624					3947	11.2557	8087	16.0119			1492	15.2826			5337	54.1378	12084	59.8891							4182	523.467	10407	640.903
		3088	19.974	6928	25.5268					3948	11.0313	8088	16.1507			1493	15.3103			5338	52.9308	12085	64.7604							4183	520.423	10408	643.797
		3089	20.2205	6929	25.6159					3949	10.0588	8089	15.9438			1494	14.2083			5339	52.0716	12086	59.6255							4184	514.029	10409	629.71
		3090	19.3846	6930	25.1993					3950	10.8982	8090	15.9632			1495	13.8656			5340	54.6174	12087	62.7986							4185	526.027	10410	617.301
		3091	20.2049	6931	26.4594					3951	11.1613	8091	16.1501			1496	14.3609			5341	52.0244	12088	64.3156							4186	546.845	10411	641.838
		3092	19.815	6932	26.663					3952	10.7241	8092	15.1644			1497	13.4333			5342	52.7014	12089	61.534							4187	516.84	10412	627.59
		3093	19.7314	6933	24.7678					3953	10.7227	8093	16.2528			1498	14.8216			5343	54.3784	12090	61.8485							4188	526.215	10413	620.516
		3094	19.2562	6934	25.437					3954	11.3216	8094	16.5269			1499	14.3764			5344	53.9091	12091	66.6501							4189	537.854	10414	633.844
		3095	20.2496	6935	25.5241					3955	10.4404	8095	16.0038			1500	14.7348			5345	54.1918	12092	63.2797							4190	543.155	10415	657.498
		3096	20.277	6936	26.1276					3956	11.398	8096	15.6073			1501	14.6793			5346	53.209	12093	63.7752							4191	527.082	10416	604.133
		3097	19.8724	6937	26.101					3957	10.8621	8097	16.0064			1502	14.4986			5347	56.0578	12094	64.067							4192	512.986	10417	625.975
		3098	19.7766	6938	25.6591					3958	10.6375	8098	16.2523			1503	13.202			5348	52.8006	12095	61.4015							4193	521.412	10418	618.7
		3099	19.7635	6939	25.2581					3959	11.0448	8099	14.8837			1504	14.7612			5349	52.7966	12096	65.7623							4194	528.869	10419	642.71
		3100	19.7425	6940	26.429					3960	11.4993	8100	15.9979			1505	14.0399			5350	52.7416	12097	63.0729							4195	533.946	10420	630.914
		3101	19.4272	6941	25.7524					3961	11.0321	8101	16.0895			1506	14.5442			5351	50.8921	12098	61.3967							4196	532.023	10421	623.455
		3102	18.978	6942	25.0762					3962	10.9264	8102	16.0566			1507	14.9572			5352	52.9298	12099	64.0428							4197	518.145	10422	619.009
		3103	19.9739	6943	25.967					3963	11.1828	8103	15.9283			1508	14.4989			5353	56.3937	12100	64.5793							4198	519.292	10423	632.083
		3104	20.3815	6944	26.1403					3964	11.2902	8104	16.6051			1509	15.1719			5354	53.9818	12101	64.4583							4199	537.104	10424	653.576
		3105	20.0861	6945	25.7664					3965	11.2707	8105	15.6363			1510	14.0812			5355	54.2032	12102	62.788							4200	526.268	10425	632.971
		3106	19.4517	6946	24.8497					3966	11.2554	8106	16.0587			1511	14.8407			5356	54.6402	12103	64.2092							4201	519.321	10426	610.696
		3107	19.4884	6947	25.5257					3967	10.8541	8107	15.8526			1512	14.1372			5357	54.4719	12104	61.9044							4202	524.407	10427	630.136
		3108	19.9412	6948	25.2472					3968	10.9164	8108	15.5615			1513	14.2703			5358	53.907	12105	62.3101							4203	515.479	10428	617.454
		3109	19.5317	6949	25.6575					3969	10.7713	8109	17.1742			1514	14.1774			5359	52.0309	12106	62.759							4204	524.397	10429	635.424
		3110	19.8196	6950	25.427					3970	11.0748	8110	16.1044			1515	13.8541			5360	55.7978	12107	62.6808							4205	528.372	10430	627.164
		3111	19.848	6951	25.3769					3971	10.4086	8111	16.5049			1516	14.5317			5361	53.6723	12108	60.9401							4206	533.614	10431	627.227
		3112	19.2964	6952	25.5784					3972	10.0762	8112	16.1602			1517	15.2659			5362	54.0517	12109	62.8387							4207	524.452	10432	636.685
		3113	19.8956	6953	25.3161					3973	11.0447	8113	15.9849			1518	14.4686			5363	52.3666	12110	61.2723							4208	526.073	10433	612.354
		3114	19.6141	6954	25.4628					3974	11.0994	8114	16.9718			1519	14.4578			5364	53.5992	12111	63.419							4209	518.951	10434	622.795
		3115	19.2264	6955	26.8876					3975	10.6092	8115	17.0608			1520	14.5057			5365	54.012	12112	62.8045							4210	518.771	10435	626.105
		3116	19.6138	6956	25.3338					3976	10.606	8116	16.3923			1521	14.2729			5366	52.1786	12113	62.3853							4211	535.367	10436	647.709
		3117	21.2204	6957	25.2405					3977	12.0477	8117	16.0173			1522	15.1937			5367	54.995	12114	63.6469							4212	529.516	10437	634.686
		3118	19.8236	6958	25.3666					3978	10.9381	8118	16.2455			1523	14.9143			5368	53.701	12115	62.8635							4213	528.926	10438	621.229
		3119	19.392	6959	26.4598					3979	11.0844	8119	16.3707			1524	14.0177			5369	53.9633	12116	60.0308							4214	532.865	10439	612.565
		3120	19.3453	6960	26.7742					3980	10.81	8120	16.2368			1525	14.9596			5370	52.227	12117	62.2277							4215	542.577	10440	625.021
		3121	20.2068	6961	24.9394					3981	11.3265	8121	16.318			1526	14.3463			5371	53.6897	12118	62.2673							4216	529.825	10441	648.953
		3122	19.4822	6962	25.8897					3982	10.2165	8122	15.6168			1527	14.4159			5372	53.9183	12119	64.2296							4217	525.894	10442	642.738
		3123	19.8546	6963	25.9297					3983	11.3275	8123	16.8792			1528	14.1862			5373	54.1716	12120	62.4602							4218	521.818	10443	626.766
		3124	19.4812	6964	25.9055					3984	10.7672	8124	15.9617			1529	14.7447			5374	54.183	12121	63.3694							4219	533.806	10444	615.917
		3125	19.2934	6965	25.2545					3985	11.5532	8125	16.5988			1530	14.0088			5375	51.953	12122	63.6959							4220	545.121	10445	623.24
		3126	19.9755	6966	26.1359					3986	10.7568	8126	15.323			1531	14.0843			5376	52.8444	12123	63.216							4221	534.556	10446	628.422
		3127	19.9175	6967	25.8034					3987	11.2892	8127	16.0404			1532	14.6404			5377	54.2852	12124	63.8768							4222	530.655	10447	612.79
		3128	19.361	6968	25.8891					3988	10.7545	8128	16.4323			1533	14.5047			5378	52.3291	12125	63.6604							4223	526.391	10448	627.87
		3129	19.8947	6969	26.5252					3989	11.2323	8129	15.4515			1534	14.6228			5379	53.1275	12126	63.3629							4224	524.436	10449	644.282
		3130	19.5745	6970	26.959					3990	11.0093	8130	16.3266			1535	14.2054			5380	56.0936	12127	62.8573							4225	535.903	10450	633.163
		3131	20.0032	6971	25.5709					3991	11.1679	8131	15.8613			1536	14.6362			5381	54.3098	12128	61.6718							4226	512.227	10451	620.993
		3132	20.2399	6972	26.7246					3992	10.7426	8132	16.3815			1537	14.2124			5382	53.5856	12129	63.6459							4227	526.294	10452	642.571
		3133	19.9834	6973	26.3063					3993	10.9597	8133	16.7476			1538	14.6818			5383	52.0866	12130	61.5651							4228	526.134	10453	619.341
		3134	19.2557	6974	25.5933					3994	10.752	8134	16.3985			1539	14.3781			5384	52.3002	12131	63.4462							4229	524.484	10454	621.604
		3135	20.2381	6975	26.2667					3995	10.9998	8135	15.6834			1540	14.8264			5385	54.8532	12132	64.179							4230	531.683	10455	603.067
		3136	20.1631	6976	25.9654					3996	10.8622	8136	15.5715			1541	14.133			5386	52.3537	12133	61.3082							4231	532.104	10456	625.463
		3137	19.6898	6977	25.2599					3997	10.9974	8137	16.9901			1542	14.2275			5387	53.1269	12134	63.4132							4232	516.901	10457	637.788
		3138	19.2459	6978	26.7152					3998	10.7095	8138	15.3159			1543	13.9732			5388	54.4384	12135	60.0079							4233	535.68	10458	626.138
		3139	20.2307	6979	26.2636					3999	11.0226	8139	17.2334			1544	14.4559			5389	56.0587	12136	65.0588							4234	544.334	10459	623.909
		3140	19.4511	6980	26.0438					4000	11.053	8140	16.0609			1545	14.7704			5390	55.2164	12137	62.8226							4235	525.31	10460	613.788
		3141	19.225	6981	25.975					4001	10.8536	8141	15.8062			1546	14.4176			5391	55.6832	12138	63.1578							4236	520.671	10461	634.996
		3142	19.3536	6982	25.3087					4002	10.8819	8142	16.3216			1547	15.3683			5392	53.5214	12139	62.5978							4237	526.864	10462	634.4
		3143	19.9454	6983	26.4133					4003	11.1357	8143	15.9548			1548	13.892			5393	53.196	12140	61.6582							4238	524.488	10463	621.233
		3144	19.9587	6984	27.1492					4004	10.6265	8144	16.2361			1549	14.3365			5394	53.6014	12141	60.907							4239	537.875	10464	620.508
		3145	19.7896	6985	26.216					4005	10.6469	8145	15.8703			1550	14.6522			5395	54.372	12142	61.67							4240	522.396	10465	624.949
		3146	20.2163	6986	26.2395					4006	10.6682	8146	15.8398			1551	14.99			5396	54.6471	12143	62.7606							4241	520.847	10466	619.442
		3147	20.1471	6987	26.1473					4007	10.2949	8147	16.394			1552	14.9526			5397	54.5177	12144	63.1037							4242	522.415	10467	633.53
		3148	19.4374	6988	26.9158					4008	10.3267	8148	16.5356			1553	15.3293			5398	53.7276	12145	63.6059							4243	526.118	10468	608.842
		3149	19.4678	6989	27.5299					4009	10.6999	8149	16.4169			1554	15.6354			5399	54.6991	12146	62.0087							4244	524.7	10469	637.809
		3150	19.8349	6990	27.4653					4010	11.1158	8150	16.7207			1555	15.4085			5400	54.8935	12147	63.9926							4245	531.978	10470	637.739
		3151	20.0319	6991	27.188					4011	10.6877	8151	16.4466			1556	14.7577			5401	53.8316	12148	64.6464							4246	533.997	10471	650.113
		3152	20.0855	6992	25.2497					4012	10.9527	8152	16.1055			1557	14.8909			5402	53.962	12149	62.8735							4247	530.577	10472	631.576
		3153	19.8311	6993	26.1026					4013	10.8849	8153	16.5292			1558	14.8036			5403	54.9913	12150	64.1934							4248	537.722	10473	630.269
		3154	19.5502	6994	26.0811					4014	10.9616	8154	15.8534			1559	14.8838			5404	53.4771	12151	61.2446							4249	519.527	10474	639.397
		3155	19.684	6995	26.9935					4015	11.5129	8155	16.3691			1560	13.974			5405	52.9784	12152	62.2334							4250	542.285	10475	637.41
		3156	19.2998	6996	26.9537					4016	10.7053	8156	16.7382			1561	14.6365			5406	52.6331	12153	63.6974							4251	533.084	10476	635.143
		3157	19.9006	6997	26.4164					4017	10.8629	8157	16.5802			1562	14.4842			5407	55.9193	12154	66.0398							4252	537.664	10477	629.698
		3158	19.8504	6998	26.6795					4018	10.9399	8158	15.3063			1563	14.45			5408	53.7748	12155	64.265							4253	546.777	10478	645.45
		3159	19.4895	6999	25.1309					4019	10.7608	8159	16.1491			1564	14.2665			5409	53.1014	12156	64.4812							4254	530.404	10479	626.108
		3160	20.7877	7000	25.9687					4020	10.6967	8160	16.217			1565	14.723			5410	53.0089	12157	60.8776							4255	527.741	10480	607.439
		3161	20.0265	7001	27.2353					4021	10.7682	8161	15.9613			1566	14.5436			5411	54.8364	12158	62.9302							4256	541.308	10481	636.394
		3162	20.0498	7002	26.2078					4022	10.6196	8162	15.7338			1567	15.3431			5412	53.2422	12159	62.8949							4257	528.079	10482	633.231
		3163	19.6611	7003	26.3307					4023	11.0998	8163	16.8103			1568	15.0068			5413	54.734	12160	60.5899							4258	535.915	10483	628.392
		3164	19.4701	7004	26.1255					4024	11.4167	8164	16.4448			1569	13.7293			5414	53.1119	12161	61.2614							4259	527.51	10484	613.931
		3165	19.5336	7005	25.761					4025	10.2617	8165	15.8911			1570	14.8993			5415	56.3751	12162	61.8609							4260	543.664	10485	628.847
		3166	20.1044	7006	25.4668					4026	11.0817	8166	16.2305			1571	14.8914			5416	55.9657	12163	62.1746							4261	535.558	10486	626.049
		3167	19.887	7007	26.3885					4027	10.4752	8167	16.6915			1572	15.4111			5417	53.9016	12164	62.5961							4262	555.445	10487	638.418
		3168	19.6786	7008	26.5775					4028	10.7179	8168	15.7433			1573	15.0476			5418	54.3492	12165	62.0679							4263	531.281	10488	635.295
		3169	18.9338	7009	26.1019					4029	10.43	8169	16.5348			1574	15.2107			5419	55.9413	12166	62.6227							4264	520.053	10489	653.706
		3170	19.4958	7010	26.4656					4030	10.3772	8170	15.8443			1575	15.2835			5420	53.299	12167	60.0039							4265	534.125	10490	634.262
		3171	19.6489	7011	26.1243					4031	10.7773	8171	15.7116			1576	14.9975			5421	52.7282	12168	62.0353							4266	533.039	10491	637.091
		3172	19.9668	7012	27.0328					4032	10.5681	8172	16.0754			1577	14.8654			5422	52.9876	12169	60.9421							4267	546.023	10492	621.847
		3173	19.5698	7013	27.1445					4033	10.1197	8173	15.4402			1578	14.7053			5423	53.4614	12170	61.7042							4268	543.092	10493	636.852
		3174	19.7021	7014	25.7876					4034	11.273	8174	16.1507			1579	14.7471			5424	53.1687	12171	62.1486							4269	532.448	10494	633.823
		3175	20.1539	7015	26.9538					4035	10.5526	8175	15.8062			1580	14.3169			5425	52.9923	12172	63.3314							4270	540.139	10495	616.81
		3176	19.4903	7016	25.7814					4036	10.4795	8176	16.0111			1581	15.4989			5426	55.6664	12173	64.8872							4271	543.456	10496	634.782
		3177	20.0917	7017	25.6765					4037	10.8842	8177	16.1125			1582	15.1584			5427	55.6968	12174	61.3405							4272	520.59	10497	651.973
		3178	19.2134	7018	26.3386					4038	10.6183	8178	15.9084			1583	15.4294			5428	54.417	12175	62.9675							4273	539.694	10498	627.126
		3179	20.0317	7019	25.8444					4039	9.9967	8179	15.8308			1584	14.5602			5429	55.1333	12176	62.2734							4274	535.537	10499	627.59
		3180	19.6232	7020	25.7166					4040	10.9378	8180	16.3968			1585	15.2811			5430	53.1355	12177	63.238							4275	531.511	10500	628.799
		3181	19.8087	7021	26.7662					4041	11.0545	8181	16.4512			1586	14.3002			5431	53.7372	12178	63.1075							4276	519.494	10501	631.127
		3182	19.2427	7022	24.7737					4042	11.0339	8182	16.0317			1587	14.9894			5432	54.8775	12179	61.8303							4277	538.064	10502	615.5
		3183	18.885	7023	26.8082					4043	10.7879	8183	16.3102			1588	15.4141			5433	54.6159	12180	61.2074							4278	553.01	10503	625.284
		3184	19.8426	7024	26.123					4044	10.9685	8184	16.0631			1589	14.9008			5434	53.7933	12181	60.1742							4279	546.842	10504	658.629
		3185	19.2099	7025	26.1547					4045	10.7274	8185	15.8997			1590	15.367			5435	54.955	12182	63.1249							4280	528.506	10505	633.015
		3186	19.8927	7026	26.5718					4046	11.695	8186	16.0693			1591	14.2844			5436	54.364	12183	59.6713							4281	540.325	10506	625.347
		3187	19.3846	7027	25.7541					4047	10.735	8187	16.6066			1592	14.3924			5437	53.1896	12184	62.9193							4282	545.555	10507	621.336
		3188	20.2021	7028	27.1509					4048	11.2355	8188	15.6502			1593	15.1904			5438	53.1824	12185	63.0403							4283	526.737	10508	627.444
		3189	19.5345	7029	26.3759					4049	10.0873	8189	15.9925			1594	14.5676			5439	53.9078	12186	60.527							4284	529.865	10509	638.292
		3190	20.3851	7030	25.4533					4050	10.7997	8190	15.5165			1595	15.2578			5440	52.6323	12187	62.0874							4285	536.905	10510	631.944
		3191	19.5455	7031	25.9718					4051	10.6935	8191	15.9353			1596	14.7118			5441	54.3749	12188	64.0641							4286	540.022	10511	626.87
		3192	19.075	7032	25.475					4052	10.1432	8192	15.4062			1597	15.1151			5442	52.2244	12189	59.6588							4287	527.232	10512	622.533
		3193	19.9218	7033	26.6655					4053	11.0771	8193	16.206			1598	15.0698			5443	55.9384	12190	61.8708							4288	534.507	10513	640.851
		3194	19.5378	7034	26.0474					4054	10.9362	8194	15.6753			1599	13.9279			5444	54.4446	12191	61.1692							4289	543.607	10514	637.151
		3195	20.0776	7035	26.8221					4055	10.9799	8195	15.9585			1600	14.5923			5445	54.2114	12192	62.0919							4290	531.648	10515	617.798
		3196	19.6418	7036	27.7048					4056	10.3077	8196	15.9901			1601	15.8378			5446	54.4255	12193	62.8554							4291	541.245	10516	621.953
		3197	20.0846	7037	26.1342					4057	10.7573	8197	15.2069			1602	14.8023			5447	53.3571	12194	62.509							4292	529.451	10517	630.643
		3198	19.4496	7038	26.3533					4058	10.9795	8198	15.1319			1603	15.2539			5448	53.0099	12195	61.5671							4293	522.628	10518	624.711
		3199	20.2706	7039	26.8344					4059	11.4896	8199	15.6721			1604	14.5763			5449	54.1477	12196	60.7999							4294	541.502	10519	625.239
		3200	20.1433	7040	25.9466					4060	10.6479	8200	16.2694			1605	15.0741			5450	52.7872	12197	63.8108							4295	530.542	10520	641.913
		3201	20.1414	7041	25.6047					4061	10.7288	8201	16.1708			1606	14.8046			5451	54.639	12198	62.8354							4296	542.701	10521	644.538
		3202	19.9986	7042	25.6825					4062	11.1813	8202	16.2626			1607	15.2601			5452	54.7889	12199	61.311							4297	537.792	10522	638.961
		3203	20.0769	7043	25.5948					4063	11.2241	8203	15.5804			1608	15.048			5453	55.1674	12200	61.9122							4298	534.744	10523	626.388
		3204	21.3727	7044	26.4461					4064	10.1725	8204	15.2825			1609	14.1652			5454	54.3088	12201	62.6598							4299	520.959	10524	625.716
		3205	20.896	7045	26.0015					4065	11.3693	8205	15.1532			1610	15.0373			5455	53.0574	12202	61.9296							4300	548.373	10525	624.309
		3206	19.9755	7046	26.7246					4066	11.1536	8206	15.6832			1611	14.9374			5456	52.8707	12203	62.3136							4301	533.342	10526	626.755
		3207	20.0218	7047	26.2992					4067	10.7241	8207	14.7155			1612	14.6783			5457	55.0248	12204	59.9823							4302	529.561	10527	647.367
		3208	20.9245	7048	26.3052					4068	10.439	8208	15.5834			1613	14.6022			5458	54.9795	12205	62.585							4303	516.743	10528	633.376
		3209	19.7823	7049	26.4377					4069	10.5979	8209	16.1121			1614	14.9779			5459	53.2793	12206	62.3825							4304	550.492	10529	627.021
		3210	19.9041	7050	25.8081					4070	10.0536	8210	16.1095			1615	14.7817			5460	52.6992	12207	59.7107							4305	543.452	10530	644.923
		3211	20.576	7051	25.8545					4071	10.3005	8211	15.8646			1616	14.5882			5461	52.0804	12208	62.7393							4306	535.059	10531	636.105
		3212	19.86	7052	26.4546					4072	10.353	8212	16.6963			1617	15.4298			5462	54.31	12209	59.5241							4307	545.151	10532	648.282
		3213	20.0701	7053	25.8965					4073	10.8265	8213	15.8405			1618	14.5536			5463	54.5743	12210	61.0827							4308	534.852	10533	643.969
		3214	20.7975	7054	25.2767					4074	10.1757	8214	15.9423			1619	15.3233			5464	53.7117	12211	64.4518							4309	538.282	10534	648.538
		3215	19.4521	7055	26.8849					4075	10.9945	8215	15.876			1620	14.9242			5465	52.1977	12212	63.2651							4310	551.815	10535	632.756
		3216	19.7603	7056	26.1362					4076	10.8178	8216	15.6336			1621	15.0427			5466	53.4396	12213	62.7294							4311	540.659	10536	632.427
		3217	19.3474	7057	25.6469					4077	11.1043	8217	15.3569			1622	15.6081			5467	55.4459	12214	63.6626							4312	531.781	10537	639.394
		3218	20.0648	7058	25.9201					4078	10.999	8218	15.7057			1623	14.8818			5468	54.9381	12215	63.3275							4313	548.682	10538	641.939
		3219	20.3098	7059	25.7766					4079	10.6514	8219	15.8492			1624	15.0617			5469	52.2598	12216	61.7576							4314	545.005	10539	633.063
		3220	19.8693	7060	25.9859					4080	10.8633	8220	15.7191			1625	15.5336			5470	54.1662	12217	61.6057							4315	547.887	10540	635.56
		3221	19.4805	7061	26.5252					4081	11.3951	8221	15.4943			1626	14.3039			5471	55.331	12218	61.7035							4316	548.025	10541	639.735
		3222	20.0074	7062	25.8192					4082	10.0693	8222	15.762			1627	14.6788			5472	53.128	12219	62.72							4317	554.183	10542	635.134
		3223	20.3373	7063	26.6443					4083	11.2629	8223	14.9915			1628	14.7639			5473	53.8098	12220	63.0433							4318	529.566	10543	635.527
		3224	19.0023	7064	25.8635					4084	11.0869	8224	16.6347			1629	15.769			5474	53.9215	12221	61.2322							4319	525.686	10544	659.068
		3225	19.5145	7065	26.4316					4085	10.8853	8225	15.4876			1630	14.2424			5475	53.1369	12222	62.7072							4320	550.165	10545	636.974
		3226	20.161	7066	26.4225					4086	10.8039	8226	16.2717			1631	15.3108			5476	53.2202	12223	61.3674							4321	543.966	10546	636.203
		3227	20.5048	7067	26.4445					4087	11.0183	8227	16.1095			1632	15.2464			5477	53.1344	12224	61.358							4322	543.495	10547	614.365
		3228	20.3999	7068	26.7605					4088	10.8247	8228	15.3641			1633	14.5507			5478	53.1677	12225	61.7341							4323	537.484	10548	630.664
		3229	20.6388	7069	25.2655					4089	10.7494	8229	15.7241			1634	15.2572			5479	53.1604	12226	59.8989							4324	534.002	10549	624.396
		3230	20.7371	7070	25.3011					4090	10.6262	8230	15.7985			1635	15.2327			5480	52.8786	12227	63.9162							4325	547.704	10550	641.529
		3231	19.6651	7071	26.5789					4091	10.9755	8231	16.1414			1636	14.9727			5481	52.6506	12228	62.3545							4326	537.196	10551	646.465
		3232	19.7651	7072	25.3581					4092	10.4654	8232	15.8811			1637	14.0309			5482	55.3294	12229	62.1417							4327	538.184	10552	637.242
		3233	19.5563	7073	26.0803					4093	10.549	8233	15.5949			1638	15.0756			5483	53.9103	12230	62.766							4328	553.58	10553	632.26
		3234	20.0759	7074	26.5939					4094	11.3791	8234	16.6676			1639	15.0086			5484	52.6871	12231	60.799							4329	530.308	10554	626.376
		3235	21.2187	7075	25.2431					4095	10.8503	8235	15.5409			1640	15.2947			5485	54.2235	12232	61.8848							4330	540.016	10555	648.814
		3236	20.6458	7076	26.8092					4096	10.9772	8236	15.7078			1641	14.9131			5486	53.298	12233	60.916							4331	540.213	10556	625.032
		3237	20.3313	7077	25.7912					4097	10.753	8237	15.7165			1642	15.7838			5487	54.3232	12234	63.6353							4332	537.954	10557	654.1
		3238	20.3121	7078	26.0061					4098	10.4938	8238	15.0136			1643	15.1715			5488	53.685	12235	61.4595							4333	555.596	10558	662.825
		3239	19.8581	7079	24.6641					4099	10.7845	8239	15.2692			1644	14.3694			5489	53.6586	12236	64.076							4334	544.43	10559	632.16
		3240	20.8163	7080	26.2325					4100	10.7404	8240	15.6251			1645	15.6149			5490	54.0466	12237	61.3251							4335	551.754	10560	613.825
		3241	20.2975	7081	26.1398					4101	11.2412	8241	14.9442			1646	15.1921			5491	55.088	12238	61.0886							4336	548.534	10561	632.915
		3242	20.1493	7082	25.3033					4102	11.0801	8242	15.8698			1647	14.5369			5492	54.7548	12239	62.7416							4337	529.486	10562	657.359
		3243	20.3268	7083	26.8465					4103	10.9722	8243	15.7982			1648	14.864			5493	52.634	12240	62.3255							4338	537.503	10563	645.144
		3244	20.3195	7084	26.4759					4104	11.2177	8244	15.1114			1649	14.4139			5494	54.9492	12241	62.1454							4339	552.602	10564	649.371
		3245	19.7117	7085	25.6887					4105	10.7397	8245	15.6771			1650	15.5581			5495	55.0804	12242	61.8564							4340	542.849	10565	635.574
		3246	19.6885	7086	25.8461					4106	11.5156	8246	15.3861			1651	14.6446			5496	53.9234	12243	62.0566							4341	536.94	10566	652.525
		3247	18.9869	7087	26.5352					4107	11.0633	8247	16.9382			1652	15.3838			5497	53.5609	12244	62.2632							4342	546.362	10567	641.973
		3248	19.4016	7088	25.8488					4108	10.5092	8248	15.3419			1653	15.2786			5498	51.1418	12245	62.5662							4343	548.937	10568	628.69
		3249	20.0958	7089	26.5795					4109	10.7613	8249	15.6014			1654	15.6596			5499	53.0631	12246	62.0805							4344	541.414	10569	646.493
		3250	21.0764	7090	26.1015					4110	10.8688	8250	16.1249			1655	15.1148			5500	55.9633	12247	62.5239							4345	536.393	10570	634.122
		3251	21.4263	7091	26.0568					4111	10.6578	8251	15.8136			1656	15.6414			5501	53.5194	12248	62.0509							4346	558.846	10571	631.566
		3252	20.5296	7092	25.5655					4112	10.357	8252	15.6598			1657	16.0199			5502	54.6906	12249	63.3762							4347	542.37	10572	633.34
		3253	20.9754	7093	25.0977					4113	10.847	8253	16.2707			1658	15.4457			5503	54.459	12250	67.0875							4348	535.993	10573	636.015
		3254	21.0653	7094	26.3022					4114	11.4625	8254	15.7165			1659	14.8208			5504	53.9871	12251	61.4477							4349	540.318	10574	631.478
		3255	20.3437	7095	25.8478					4115	11.0318	8255	16.4613			1660	15.0755			5505	52.8773	12252	63.6066							4350	538.756	10575	645.868
		3256	19.3563	7096	27.098					4116	11.485	8256	15.8173			1661	15.4062			5506	52.7756	12253	63.2331							4351	533.395	10576	630.124
		3257	20.3082	7097	26.0763					4117	10.8057	8257	15.8322			1662	14.556			5507	52.8546	12254	63.5714							4352	531.173	10577	620.887
		3258	19.7702	7098	26.5576					4118	10.2953	8258	15.7742			1663	15.4961			5508	53.3752	12255	61.8667							4353	543.713	10578	621.038
		3259	19.9563	7099	26.7509					4119	11.0942	8259	15.3525			1664	15.2783			5509	52.6106	12256	63.3365							4354	548.902	10579	635.054
		3260	20.2484	7100	25.6509					4120	10.6644	8260	15.7543			1665	14.7608			5510	52.1411	12257	61.414							4355	529.066	10580	630.408
		3261	21.1354	7101	25.5659					4121	10.5958	8261	16.1081			1666	15.5498			5511	53.6834	12258	64.365							4356	555.56	10581	626.177
		3262	21.298	7102	26.0012					4122	10.7339	8262	14.9868			1667	14.0578			5512	51.7912	12259	61.6497							4357	544.517	10582	625.116
		3263	20.1923	7103	25.3062					4123	10.5947	8263	16.0169			1668	14.6944			5513	51.7133	12260	60.9959							4358	553.421	10583	653.153
		3264	21.3028	7104	26.7341					4124	10.8804	8264	15.8666			1669	15.4172			5514	53.5442	12261	65.3506							4359	538.324	10584	624.862
		3265	20.9813	7105	25.8769					4125	11.0823	8265	15.4375			1670	14.2888			5515	53.8443	12262	62.2454							4360	541.383	10585	644.953
		3266	20.5641	7106	25.928					4126	10.985	8266	16.1407			1671	14.9564			5516	52.6287	12263	63.9677							4361	539.7	10586	613.521
		3267	21.1547	7107	25.5005					4127	10.913	8267	16.8637			1672	15.385			5517	53.4904	12264	64.3504							4362	554.353	10587	626.386
		3268	19.9803	7108	25.5283					4128	10.4445	8268	16.7193			1673	14.7239			5518	53.3454	12265	62.9321							4363	531.087	10588	632.381
		3269	20.2562	7109	27.3127					4129	11.6248	8269	15.8445			1674	14.9519			5519	52.9681	12266	62.3747							4364	530.749	10589	625.092
		3270	21.2664	7110	25.0987					4130	11.0744	8270	16.6756			1675	14.0073			5520	54.4284	12267	61.3063							4365	538.516	10590	648.006
		3271	19.4314	7111	26.0175					4131	11.0281	8271	16.2873			1676	14.939			5521	52.2051	12268	62.3079							4366	545.14	10591	644.667
		3272	19.8051	7112	25.2143					4132	10.5346	8272	15.4064			1677	15.4415			5522	54.9324	12269	61.6165							4367	523.539	10592	631.991
		3273	20.6954	7113	25.9243					4133	11.7548	8273	16.8062			1678	15.2708			5523	52.7625	12270	59.9852							4368	554.154	10593	639.532
		3274	20.1624	7114	26.0611					4134	11.3495	8274	16.1366			1679	15.2462			5524	52.0771	12271	62.2716							4369	536.808	10594	642.372
		3275	19.8815	7115	25.9575					4135	11.0767	8275	15.7042			1680	14.9748			5525	53.3475	12272	60.3998							4370	541.707	10595	630.308
		3276	20.8187	7116	26.2191					4136	11.6992	8276	15.3836			1681	14.9363			5526	51.9967	12273	60.3052							4371	545.012	10596	621.731
		3277	20.9879	7117	25.8213					4137	10.8807	8277	15.6307			1682	14.5275			5527	50.8979	12274	62.0354							4372	548.296	10597	624.713
		3278	20.3583	7118	25.9484					4138	11.033	8278	17.2691			1683	15.5642			5528	52.0906	12275	63.4547							4373	542.18	10598	629.965
		3279	20.0192	7119	26.7213					4139	11.3805	8279	16.7422			1684	14.702			5529	53.1951	12276	62.3887							4374	546.283	10599	645.787
		3280	19.8521	7120	24.9968					4140	10.635	8280	16.0362			1685	14.6789			5530	53.5506	12277	62.2946							4375	541.225	10600	633.36
		3281	20.2434	7121	25.865					4141	10.8157	8281	16.3102			1686	14.8943			5531	54.206	12278	63.1952							4376	537.14	10601	627.521
		3282	20.6942	7122	25.3843					4142	11.2086	8282	16.6006			1687	14.0296			5532	55.453	12279	64.0894							4377	546.682	10602	649.649
		3283	19.9527	7123	25.5529					4143	10.4472	8283	15.6082			1688	15.4557			5533	53.024	12280	60.1629							4378	546.073	10603	645.299
		3284	20.1003	7124	26.1818					4144	11.2472	8284	16.0957			1689	15.1485			5534	54.4453	12281	62.0767							4379	533.615	10604	638.383
		3285	20.5676	7125	26.5999					4145	10.8279	8285	15.935			1690	13.9886			5535	51.3322	12282	62.4501							4380	539.532	10605	627.303
		3286	19.6011	7126	25.7075					4146	10.9708	8286	16.0988			1691	14.1852			5536	54.2212	12283	64.5999							4381	538.467	10606	628.896
		3287	20.184	7127	25.7401					4147	10.8152	8287	16.0775			1692	14.6509			5537	54.1156	12284	65.4941							4382	549.067	10607	623.98
		3288	19.7491	7128	26.4376					4148	11.0618	8288	15.9765			1693	14.8075			5538	53.0752	12285	62.5523							4383	549.786	10608	630.749
		3289	20.5213	7129	26.2136					4149	11.1755	8289	15.9278			1694	14.6903			5539	52.1352	12286	61.3942							4384	544.067	10609	642.499
		3290	20.449	7130	25.7955					4150	10.5792	8290	15.3225			1695	14.5003			5540	53.3555	12287	64.6559							4385	546.591	10610	641.927
		3291	19.8934	7131	25.2248					4151	11.6483	8291	16.3079			1696	14.8965			5541	52.2679	12288	62.6138							4386	527.035	10611	645.252
		3292	19.9589	7132	26.5294					4152	12.1768	8292	16.3365			1697	14.3668			5542	52.1038	12289	61.9607							4387	540.84	10612	632.326
		3293	21.3698	7133	26.3302					4153	11.9895	8293	15.8836			1698	14.906			5543	51.9573	12290	66.0817							4388	538.597	10613	634.957
		3294	20.3551	7134	26.1399					4154	11.0536	8294	15.4239			1699	14.0061			5544	53.3627	12291	62.8668							4389	549.005	10614	638.944
		3295	20.5627	7135	25.5244					4155	11.1829	8295	15.7005			1700	14.3064			5545	51.905	12292	65.3841							4390	541.615	10615	634.752
		3296	20.3881	7136	26.5461					4156	10.8007	8296	16.031			1701	15.1148			5546	53.309	12293	63.9822							4391	545.758	10616	635.478
		3297	19.8237	7137	26.3011					4157	11.5451	8297	16.0357			1702	15.4376			5547	54.2934	12294	62.1481							4392	537.231	10617	654.12
		3298	21.2187	7138	25.5687					4158	10.8424	8298	15.9262			1703	15.5489			5548	55.4861	12295	64.3765							4393	520.996	10618	636.725
		3299	19.6336	7139	24.8652					4159	11.276	8299	16.0097			1704	14.4089			5549	53.1345	12296	66.0562							4394	548.157	10619	637.03
		3300	20.0145	7140	26.3749					4160	10.7575	8300	16.2945			1705	14.8716			5550	55.1681	12297	64.8602							4395	525.254	10620	627.632
		3301	20.6035	7141	25.136					4161	11.1309	8301	16.8798			1706	15.0615			5551	52.9312	12298	63.3278							4396	543.279	10621	632.345
		3302	20.6145	7142	24.9938					4162	11.2022	8302	15.1145			1707	14.5481			5552	52.7804	12299	64.695							4397	539.89	10622	632.85
		3303	20.5517	7143	25.7694					4163	10.9831	8303	16.3069			1708	15.0984			5553	54.0764	12300	65.2334							4398	528.035	10623	626.019
		3304	19.4282	7144	26.1905					4164	11.2007	8304	15.6315			1709	14.0347			5554	54.3823	12301	64.7009							4399	536.044	10624	626.411
		3305	20.0923	7145	25.5803					4165	11.4084	8305	15.9406			1710	14.7515			5555	53.7803	12302	64.7345							4400	533.856	10625	645.363
		3306	20.5412	7146	25.144					4166	10.568	8306	16.4034			1711	14.4901			5556	53.6853	12303	64.5846							4401	538.716	10626	624.929
		3307	20.3791	7147	25.2076					4167	10.5341	8307	17.3127			1712	14.6813			5557	53.5841	12304	63.4802							4402	540.355	10627	636.349
		3308	19.814	7148	24.749					4168	11.1285	8308	16.025			1713	15.278			5558	51.3677	12305	64.2716							4403	521.72	10628	611.75
		3309	20.3927	7149	25.9903					4169	10.744	8309	16.8363			1714	15.1321			5559	54.5856	12306	65.1006							4404	535.347	10629	623.051
		3310	20.1752	7150	25.9843					4170	11.089	8310	17.0753			1715	14.7841			5560	53.6754	12307	65.0381							4405	539.389	10630	636.493
		3311	20.1204	7151	25.5965					4171	11.2381	8311	17.364			1716	15.0349			5561	54.3831	12308	65.1158							4406	509.3	10631	634.125
		3312	20.128	7152	25.1505					4172	11.5976	8312	16.5427			1717	15.3585			5562	52.9778	12309	63.2824							4407	539.857	10632	632.119
		3313	20.6198	7153	25.8767					4173	11.1961	8313	15.6594			1718	14.7751			5563	55.6091	12310	65.9351							4408	542.748	10633	635.465
		3314	19.9331	7154	25.6582					4174	10.4356	8314	16.6085			1719	14.3638			5564	55.1385	12311	64.5807							4409	562.453	10634	632.077
		3315	19.9427	7155	25.9348					4175	11.2072	8315	16.9267			1720	14.2788			5565	52.3893	12312	64.7095							4410	518.801	10635	632.418
		3316	20.5986	7156	25.6617					4176	11.4697	8316	17.4199			1721	14.648			5566	53.7703	12313	62.9516							4411	537.948	10636	627.317
		3317	19.8219	7157	25.7665					4177	11.2066	8317	16.1237			1722	15.1574			5567	53.2067	12314	62.9603							4412	539.687	10637	635.612
		3318	19.4828	7158	26.3891					4178	10.6544	8318	17.3136			1723	15.7645			5568	53.9704	12315	64.9698							4413	536.906	10638	617.063
		3319	20.1445	7159	25.8197					4179	10.8144	8319	16.2022			1724	14.5204			5569	53.014	12316	65.2213							4414	521.397	10639	632.095
		3320	20.4507	7160	25.5865					4180	11.4643	8320	17.4346			1725	15.155			5570	53.7672	12317	62.6298							4415	535.98	10640	631.558
		3321	20.508	7161	25.7795					4181	11.1648	8321	17.3593			1726	14.2407			5571	53.7929	12318	63.8791							4416	533.032	10641	629.393
		3322	20.5549	7162	26.5113					4182	11.1536	8322	16.3497			1727	14.8716			5572	53.7292	12319	64.336							4417	532.584	10642	640.731
		3323	19.746	7163	25.2563					4183	11.4734	8323	16.9447			1728	14.8114			5573	53.0433	12320	64.8101							4418	547.493	10643	649.324
		3324	20.5321	7164	26.0955					4184	11.1218	8324	17.1907			1729	14.5532			5574	53.1577	12321	63.9007							4419	528.72	10644	621.665
		3325	21.044	7165	25.9466					4185	11.0828	8325	15.7313			1730	15.1724			5575	53.12	12322	65.3114							4420	518.061	10645	626.64
		3326	19.9082	7166	26.2369					4186	12.1165	8326	17.3176			1731	15.0184			5576	53.5233	12323	64.7618							4421	517.405	10646	651.152
		3327	19.8993	7167	26.7977					4187	10.7298	8327	16.7068			1732	14.1709			5577	54.9734	12324	64.2585							4422	551.491	10647	629.06
		3328	20.0006	7168	25.7452					4188	10.6196	8328	16.1301			1733	14.3301			5578	52.5839	12325	66.06							4423	534.24	10648	622.79
		3329	20.5099	7169	25.4798					4189	10.2622	8329	17.2421			1734	15.2208			5579	55.0849	12326	67.8177							4424	533.582	10649	607.775
		3330	20.3043	7170	25.7856					4190	10.7722	8330	15.4298			1735	14.2797			5580	54.9627	12327	65.8755							4425	536.025	10650	639.996
		3331	19.7851	7171	24.6039					4191	11.3264	8331	16.2001			1736	15.4185			5581	52.9517	12328	64.1821							4426	533.237	10651	631.274
		3332	20.4819	7172	25.9006					4192	11.3069	8332	17.1748			1737	14.6217			5582	53.1866	12329	65.3129							4427	531.519	10652	626.186
		3333	19.7262	7173	26.524					4193	11.5695	8333	16.7817			1738	15.0018			5583	54.4261	12330	66.0222							4428	521.913	10653	614.881
		3334	20.2652	7174	25.0164					4194	11.3388	8334	17.4068			1739	15.0459			5584	55.7354	12331	64.7471							4429	550.313	10654	623.051
		3335	20.0632	7175	27.6044					4195	10.8465	8335	16.703			1740	14.6493			5585	54.5382	12332	66.3362							4430	525.665	10655	617.172
		3336	19.7163	7176	26.1366					4196	11.0067	8336	15.9089			1741	14.358			5586	53.5906	12333	64.8245							4431	535.135	10656	633.821
		3337	20.3322	7177	25.1075					4197	10.9113	8337	17.0655			1742	16.7754			5587	52.015	12334	63.8968							4432	535.806	10657	633.788
		3338	20.7778	7178	25.92					4198	10.6411	8338	16.4163			1743	14.5242			5588	53.0104	12335	65.6853							4433	527.946	10658	617.229
		3339	20.0803	7179	25.2609					4199	11.3565	8339	16.9603			1744	15.446			5589	54.9464	12336	64.4954							4434	527.704	10659	635.29
		3340	19.9215	7180	26.3255					4200	11.6005	8340	16.9848			1745	15.7005			5590	53.9389	12337	65.786							4435	524.086	10660	642.582
		3341	19.8948	7181	26.5278					4201	10.9394	8341	16.0999			1746	16.0677			5591	52.289	12338	64.0009							4436	546.384	10661	638.25
		3342	19.887	7182	26.0876					4202	10.9411	8342	16.6465			1747	16.2			5592	54.8539	12339	66.1618							4437	526.365	10662	627.914
		3343	20.6398	7183	26.1924					4203	11.6942	8343	16.5369			1748	16.3668			5593	52.7474	12340	65.5291							4438	548.537	10663	621.241
		3344	19.6848	7184	25.1986					4204	10.8249	8344	16.5092			1749	15.7002			5594	53.8306	12341	64.6972							4439	530.902	10664	608.168
		3345	20.0672	7185	25.5057					4205	11.0645	8345	16.5362			1750	15.1398			5595	51.8984	12342	64.5893							4440	536.809	10665	619.36
		3346	20.0083	7186	26.1047					4206	11.5103	8346	16.2928			1751	15.0656			5596	54.0852	12343	62.7866							4441	530.102	10666	615.749
		3347	20.1296	7187	26.3747					4207	11.0262	8347	16.4313			1752	15.7327			5597	54.0571	12344	65.0648							4442	525.63	10667	635.132
		3348	19.9267	7188	25.5879					4208	11.0413	8348	16.3598			1753	15.6542			5598	53.6736	12345	65.6278							4443	528.479	10668	636.729
		3349	20.5381	7189	24.9384					4209	11.1611	8349	16.1221			1754	14.4551			5599	54.4287	12346	65.1849							4444	530.647	10669	612.94
		3350	19.1238	7190	25.875					4210	11.222	8350	16.3254			1755	14.8713			5600	52.7493	12347	62.2154							4445	534.435	10670	621.819
		3351	19.8971	7191	26.281					4211	11.4033	8351	16.9286			1756	14.831			5601	51.7004	12348	65.332							4446	531.558	10671	635.077
		3352	20.299	7192	26.1717					4212	11.2865	8352	16.5436			1757	14.7529			5602	53.967	12349	63.8525							4447	533.729	10672	629.875
		3353	19.7762	7193	25.8364					4213	10.7005	8353	15.7585			1758	15.0818			5603	52.8291	12350	64.9226							4448	526.081	10673	620.746
		3354	20.6483	7194	26.4079					4214	11.2306	8354	16.6553			1759	15.1887			5604	52.5159	12351	64.913							4449	552.583	10674	641.875
		3355	20.864	7195	26.1548					4215	11.0221	8355	16.6155			1760	16.0616			5605	55.5992	12352	62.8111							4450	533.034	10675	622.018
		3356	20.0979	7196	26.1895					4216	11.1052	8356	15.995			1761	14.4217			5606	53.1646	12353	68.4831							4451	531.114	10676	606.695
		3357	20.3698	7197	26.5492					4217	11.5838	8357	17.1945			1762	14.2121			5607	55.726	12354	61.6461							4452	536.175	10677	599.964
		3358	20.6459	7198	26.6198					4218	11.1044	8358	16.5932			1763	15.3798			5608	53.2022	12355	64.5432							4453	543.488	10678	637.024
		3359	19.927	7199	26.3104					4219	10.8608	8359	15.9632			1764	15.1556			5609	54.6242	12356	64.1036							4454	536.384	10679	642.425
		3360	20.6265	7200	25.8803					4220	11.3592	8360	16.1381			1765	15.2382			5610	55.0628	12357	64.648							4455	537.174	10680	630.293
		3361	19.9542	7201	26.6641					4221	11.487	8361	16.33			1766	14.7571			5611	54.8397	12358	61.6784							4456	545.697	10681	610.812
		3362	19.4694	7202	26.4724					4222	11.0829	8362	16.3631			1767	15.3841			5612	53.3451	12359	64.0585							4457	531.07	10682	619.711
		3363	21.4579	7203	26.4495					4223	10.7111	8363	16.4803			1768	15.1973			5613	52.4474	12360	65.3356							4458	531.321	10683	619.89
		3364	20.9071	7204	24.9034					4224	11.6048	8364	16.0392			1769	14.2491			5614	55.8529	12361	64.4369							4459	516.136	10684	609.866
		3365	19.5387	7205	26.3283					4225	11.1691	8365	16.131			1770	15.5074			5615	56.1202	12362	63.304							4460	546.698	10685	624.35
		3366	19.2152	7206	25.0379					4226	10.8941	8366	16.1458			1771	15.5263			5616	54.4283	12363	65.4405							4461	535.899	10686	623.415
		3367	20.7598	7207	26.0506					4227	11.0632	8367	15.556			1772	15.2923			5617	53.0348	12364	63.3699							4462	541.93	10687	619.035
		3368	19.5736	7208	25.9122					4228	10.8514	8368	16.2767			1773	14.5108			5618	54.6526	12365	64.7777							4463	536.618	10688	623.277
		3369	20.3949	7209	26.7129					4229	11.2136	8369	16.7994			1774	15.5949			5619	55.4897	12366	63.5213							4464	552.25	10689	627.159
		3370	20.3287	7210	26.0718					4230	10.8608	8370	16.6336			1775	14.6824			5620	54.4257	12367	64.8909							4465	535.32	10690	602.235
		3371	19.4273	7211	25.7015					4231	10.6274	8371	15.7892			1776	14.5831			5621	53.5217	12368	66.4103							4466	545.9	10691	609.905
		3372	20.0271	7212	25.8988					4232	10.2564	8372	15.9043			1777	15.5796			5622	53.0564	12369	62.9048							4467	553.234	10692	606.428
		3373	19.659	7213	26.9864					4233	11.5738	8373	17.2343			1778	15.366			5623	53.4514	12370	63.6056							4468	549.212	10693	623.227
		3374	20.1805	7214	26.2411					4234	11.0749	8374	16.0363			1779	14.9689			5624	55.1915	12371	64.9086							4469	517.291	10694	616.059
		3375	19.8503	7215	26.7562					4235	11.3881	8375	17.1356			1780	15.2347			5625	53.7498	12372	67.0832							4470	563.861	10695	632.456
		3376	20.0422	7216	26.3532					4236	11.1628	8376	16.2659			1781	15.3656			5626	53.8784	12373	64.456							4471	547.904	10696	622.259
		3377	19.7283	7217	26.0393					4237	10.798	8377	15.9949			1782	14.2656			5627	53.704	12374	62.613							4472	515.975	10697	634.239
		3378	20.6202	7218	26.1288					4238	11.2565	8378	16.627			1783	15.297			5628	56.6413	12375	62.964							4473	534.411	10698	626.295
		3379	20.5065	7219	26.0463					4239	11.2215	8379	15.8052			1784	15.3617			5629	55.0119	12376	64.7124							4474	538.534	10699	632.085
		3380	20.2101	7220	26.5991					4240	10.3643	8380	16.6351			1785	14.9094			5630	52.6763	12377	62.7901							4475	536.984	10700	636.74
		3381	19.7215	7221	25.9447					4241	11.3412	8381	16.0934			1786	14.8714			5631	55.2887	12378	63.9254							4476	548.716	10701	626.194
		3382	20.5136	7222	27.3266					4242	11.0661	8382	16.5383			1787	14.8886			5632	51.682	12379	65.1297							4477	529.934	10702	611.586
		3383	20.1415	7223	26.5032					4243	11.2366	8383	17.0208			1788	15.3928			5633	54.2816	12380	62.2321							4478	554.045	10703	620.5
		3384	20.2989	7224	26.6843					4244	11.1799	8384	16.1			1789	15.22			5634	54.5907	12381	64.4403							4479	547.502	10704	613.425
		3385	19.7728	7225	27.5569					4245	10.1928	8385	16.2974			1790	15.1112			5635	54.1176	12382	64.9896							4480	547.524	10705	640.518
		3386	19.643	7226	26.2388					4246	11.4937	8386	16.3659			1791	14.6744			5636	54.5669	12383	64.4623							4481	551.5	10706	625.558
		3387	19.6669	7227	26.8616					4247	11.3334	8387	16.3016			1792	14.4947			5637	53.6832	12384	64.3452							4482	537.554	10707	636.598
		3388	19.9647	7228	26.9806					4248	11.2728	8388	16.1264			1793	14.2837			5638	54.1371	12385	62.4951							4483	547.815	10708	614.74
		3389	19.9893	7229	26.4662					4249	10.8707	8389	16.9528			1794	15.3408			5639	53.3648	12386	64.2979							4484	536.415	10709	608.604
		3390	20.4529	7230	27.2512					4250	10.7432	8390	16.7417			1795	15.0754			5640	53.2621	12387	68.524							4485	546.929	10710	610.357
		3391	20.7373	7231	26.3241					4251	11.3566	8391	16.3888			1796	14.6913			5641	54.0504	12388	63.5525							4486	535.151	10711	639.756
		3392	19.9713	7232	25.5751					4252	11.0228	8392	15.5351			1797	15.626			5642	53.4363	12389	63.4309							4487	561.542	10712	605.655
		3393	19.5127	7233	26.803					4253	11.6437	8393	15.5938			1798	16.1259			5643	53.7108	12390	62.5782							4488	535.655	10713	621.912
		3394	21.0495	7234	27.7352					4254	10.583	8394	16.7307			1799	15.4891			5644	55.6943	12391	62.6356							4489	529.857	10714	604.236
		3395	20.0421	7235	27.2428					4255	11.4032	8395	15.7018			1800	14.7397			5645	54.7797	12392	64.5807							4490	546.625	10715	635.36
		3396	20.4783	7236	26.7779					4256	10.4529	8396	15.6222			1801	14.682			5646	55.3972	12393	66.8934							4491	545.489	10716	607.015
		3397	19.9268	7237	25.8873					4257	11.1459	8397	16.0205			1802	14.5894			5647	55.5214	12394	64.2273							4492	537.496	10717	606.272
		3398	20.5913	7238	25.8928					4258	11.1723	8398	16.1957			1803	15.005			5648	54.0048	12395	61.7479							4493	534.372	10718	605.63
		3399	20.0254	7239	27.4282					4259	10.8863	8399	15.6592			1804	14.242			5649	53.044	12396	64.0063							4494	538.602	10719	601.331
		3400	20.2793	7240	26.0717					4260	12.1425	8400	16.9535			1805	15.2899			5650	52.9582	12397	63.755							4495	531.533	10720	597.953
		3401	19.7499	7241	25.8264					4261	10.9187	8401	16.4856			1806	15.3778			5651	54.0956	12398	63.8799							4496	546.472	10721	623.643
		3402	19.9029	7242	26.9023					4262	11.3745	8402	16.2446			1807	15.7194			5652	52.9998	12399	64.3428							4497	547.092	10722	614.402
		3403	20.5686	7243	25.9747					4263	10.9629	8403	15.5514			1808	16.1269			5653	55.1506	12400	61.7893							4498	542.703	10723	612.674
		3404	20.4233	7244	26.8507					4264	11.0557	8404	16.035			1809	14.3238			5654	55.6979	12401	63.8445							4499	533.524	10724	600.203
		3405	20.6054	7245	26.3541					4265	10.9864	8405	16.1244			1810	14.5438			5655	54.4449	12402	66.5766							4500	525.912	10725	621.76
		3406	20.1338	7246	26.0405					4266	10.5932	8406	16.5734			1811	16.0224			5656	56.2826	12403	65.6724							4501	552.355	10726	609.18
		3407	19.9032	7247	25.8249					4267	10.3711	8407	16.2914			1812	15.5023			5657	53.2302	12404	67.2326							4502	531.636	10727	620.376
		3408	19.6983	7248	26.1777					4268	10.8446	8408	16.1168			1813	14.9376			5658	55.1131	12405	65.6416							4503	543.452	10728	610.926
		3409	20.5116	7249	27.5223					4269	10.5067	8409	15.7089			1814	15.0456			5659	56.4427	12406	61.828							4504	542.671	10729	618.595
		3410	19.8694	7250	26.084					4270	10.886	8410	15.5525			1815	14.6666			5660	53.7286	12407	66.1917							4505	538.822	10730	631.734
		3411	20.9972	7251	26.5197					4271	11.7462	8411	15.8336			1816	15.0037			5661	54.8404	12408	62.5202							4506	549.888	10731	613.339
		3412	20.4897	7252	26.5725					4272	10.8123	8412	14.9498			1817	15.4883			5662	54.9397	12409	65.0362							4507	542.12	10732	606.658
		3413	20.621	7253	26.8721					4273	11.0135	8413	15.6265			1818	15.9316			5663	53.2531	12410	61.4255							4508	535.57	10733	616.969
		3414	19.9364	7254	25.4365					4274	10.9284	8414	17.2367			1819	14.7881			5664	54.1305	12411	65.02							4509	527.639	10734	627.967
		3415	20.3021	7255	27.0004					4275	11.1822	8415	15.6887			1820	14.9375			5665	54.9784	12412	63.2818							4510	545.303	10735	607.837
		3416	20.7387	7256	26.5373					4276	11.5941	8416	15.6004			1821	15.2373			5666	55.0237	12413	63.1755							4511	544.561	10736	604.286
		3417	19.6662	7257	26.5621					4277	10.9016	8417	15.6855			1822	16.2078			5667	53.6351	12414	63.5876							4512	532.248	10737	615.372
		3418	20.4397	7258	26.5449					4278	10.8053	8418	16.1092			1823	14.8441			5668	55.011	12415	63.8468							4513	546.841	10738	613.687
		3419	20.423	7259	26.5337					4279	10.6669	8419	17.158			1824	16.5599			5669	54.8775	12416	65.2949							4514	547.659	10739	615.635
		3420	20.045	7260	26.7038					4280	10.9758	8420	16.0274			1825	15.1973			5670	52.4673	12417	63.3726							4515	532.502	10740	629.574
		3421	20.7311	7261	26.3003					4281	11.2589	8421	16.3447			1826	15.747			5671	54.5575	12418	68.5246							4516	537.822	10741	617.539
		3422	20.3408	7262	26.8034					4282	11.0678	8422	15.7865			1827	15.8931			5672	54.9156	12419	63.8273							4517	538.409	10742	612.957
		3423	20.7041	7263	26.8119					4283	11.0828	8423	16.2809			1828	15.8861			5673	56.0326	12420	67.577							4518	542.746	10743	614.139
		3424	20.898	7264	27.4603					4284	10.7199	8424	16.7934			1829	14.979			5674	54.5546	12421	64.7581							4519	541.896	10744	612.942
		3425	20.4794	7265	26.6445					4285	10.9929	8425	15.9124			1830	15.9473			5675	53.9196	12422	64.1997							4520	540.283	10745	600.227
		3426	20.5051	7266	25.3726					4286	10.4929	8426	16.2857			1831	15.7019			5676	54.0296	12423	63.3154							4521	531.248	10746	598.821
		3427	19.5941	7267	26.8988					4287	11.421	8427	15.7348			1832	15.1109			5677	55.3685	12424	63.2485							4522	537.979	10747	610.473
		3428	20.6587	7268	26.6481					4288	11.6904	8428	15.8686			1833	14.9464			5678	55.0396	12425	61.4553							4523	543.415	10748	601.213
		3429	20.4232	7269	26.2692					4289	10.9647	8429	15.6312			1834	15.936			5679	54.1822	12426	65.109							4524	544.337	10749	592.075
		3430	20.0301	7270	26.2151					4290	10.93	8430	16.787			1835	15.3525			5680	54.7026	12427	63.0298							4525	532.779	10750	613.895
		3431	20.8524	7271	25.2482					4291	10.7069	8431	16.1612			1836	16.239			5681	55.2094	12428	66.0512							4526	552.316	10751	598.575
		3432	20.8621	7272	26.8474					4292	11.2834	8432	16.174			1837	14.9263			5682	54.7287	12429	64.7507							4527	549.346	10752	618.909
		3433	21.2388	7273	26.3611					4293	11.2946	8433	16.444			1838	15.4651			5683	53.3364	12430	66.6739							4528	565.157	10753	617.993
		3434	20.5284	7274	26.5119					4294	11.1396	8434	16.3827			1839	15.4126			5684	52.0635	12431	62.0135							4529	554.518	10754	610.001
		3435	20.2927	7275	26.2837					4295	10.7601	8435	15.952			1840	15.6904			5685	54.8992	12432	67.2422							4530	547.25	10755	606.838
		3436	20.7614	7276	27.1671					4296	11.3574	8436	16.2957			1841	14.7094			5686	53.644	12433	64.6738							4531	569.814	10756	617.451
		3437	20.1622	7277	25.4384					4297	10.6852	8437	15.8737			1842	14.9121			5687	55.2944	12434	63.836							4532	531.913	10757	613.159
		3438	19.9787	7278	26.9459					4298	10.8011	8438	15.8342			1843	15.3259			5688	52.9016	12435	60.691							4533	534.785	10758	606.977
		3439	21.0407	7279	25.7028					4299	11.2147	8439	16.1063			1844	15.2373			5689	53.293	12436	62.6157							4534	535.35	10759	635.086
		3440	20.3433	7280	26.7229					4300	10.8749	8440	16.3075			1845	15.0494			5690	53.5597	12437	67.2776							4535	540.681	10760	614.854
		3441	20.367	7281	26.2027					4301	11.2163	8441	15.6429			1846	16.0305			5691	55.4967	12438	64.0982							4536	538.668	10761	617.969
		3442	19.772	7282	26.0383					4302	10.8629	8442	15.974			1847	17.3719			5692	54.71	12439	66.1832							4537	542.875	10762	603.384
		3443	20.7613	7283	26.5914					4303	11.1477	8443	15.7407			1848	16.0293			5693	55.5444	12440	63.7687							4538	544.965	10763	609.414
		3444	21.1084	7284	26.7768					4304	10.5658	8444	15.6386			1849	15.7445			5694	52.3965	12441	62.7922							4539	537.685	10764	613.357
		3445	20.1164	7285	25.7204					4305	10.8223	8445	16.0776			1850	16.6685			5695	54.3373	12442	63.1535							4540	551.119	10765	615.276
		3446	21.012	7286	26.0637					4306	10.3551	8446	15.8908			1851	15.0343			5696	55.2712	12443	62.9245							4541	539.799	10766	632.236
		3447	20.6591	7287	26.6408					4307	11.5815	8447	15.5114			1852	15.7986			5697	52.3445	12444	63.0082							4542	544.093	10767	631.074
		3448	21.1651	7288	25.8293					4308	10.6087	8448	16.2937			1853	15.411			5698	52.8706	12445	64.4972							4543	535.633	10768	610.888
		3449	20.1891	7289	26.0505					4309	11.2008	8449	15.7792			1854	15.0178			5699	55.163	12446	63.3153							4544	538.782	10769	616.237
		3450	20.7205	7290	26.7431					4310	11.0294	8450	16.0611			1855	15.7558			5700	54.435	12447	64.1563							4545	543.676	10770	598.212
		3451	20.8244	7291	26.1587					4311	11.4558	8451	16.0595			1856	15.3605			5701	55.0853	12448	63.9622							4546	543.082	10771	603.475
		3452	20.4252	7292	25.8843					4312	12.0398	8452	16.4248			1857	15.6907			5702	55.7008	12449	63.0965							4547	535.085	10772	611.229
		3453	20.2647	7293	26.1454					4313	10.9183	8453	16.1957			1858	16.0413			5703	53.4334	12450	63.2023							4548	559.544	10773	617.792
		3454	21.2617	7294	25.7323					4314	11.5573	8454	16.2607			1859	14.6709			5704	54.4135	12451	63.1274							4549	536.744	10774	610.778
		3455	20.2346	7295	26.2233					4315	11.2654	8455	17.0469			1860	15.5415			5705	53.5637	12452	61.1819							4550	556.175	10775	616.475
		3456	20.8642	7296	25.9581					4316	10.5151	8456	16.7016			1861	15.9195			5706	53.9789	12453	62.8301							4551	541.736	10776	620.348
		3457	19.9821	7297	27.1462					4317	10.8582	8457	16.5834			1862	17.0192			5707	54.4282	12454	62.7969							4552	565.033	10777	616.568
		3458	21.3486	7298	26.2423					4318	11.1883	8458	15.7911			1863	15.7136			5708	55.464	12455	64.5873							4553	541.587	10778	618.629
		3459	20.3661	7299	28.0098					4319	11.1491	8459	15.9871			1864	16.5241			5709	53.9671	12456	62.7427							4554	544.577	10779	617.65
		3460	20.6396	7300	27.1077					4320	10.9653	8460	16.2994			1865	16.1532			5710	53.7462	12457	61.2258							4555	561.32	10780	629.856
		3461	20.0623	7301	26.779					4321	11.6424	8461	16.3539			1866	15.9535			5711	53.5283	12458	64.2817							4556	527.355	10781	628.018
		3462	20.4889	7302	25.9584					4322	10.932	8462	16.2684			1867	15.6324			5712	54.3719	12459	65.7056							4557	545.857	10782	608.178
		3463	20.0639	7303	26.964					4323	10.5322	8463	16.8376			1868	15.8025			5713	53.8317	12460	63.3305							4558	537.61	10783	601.587
		3464	20.822	7304	26.1837					4324	11.0267	8464	16.4301			1869	15.5293			5714	54.1707	12461	63.4211							4559	551.566	10784	609.23
		3465	20.7301	7305	26.6088					4325	11.3246	8465	16.3306			1870	16.3394			5715	51.6321	12462	65.0037							4560	560.71	10785	617.644
		3466	21.0183	7306	26.8667					4326	11.0923	8466	15.9936			1871	16.1065			5716	51.8583	12463	63.8952							4561	548.882	10786	609.561
		3467	21.0282	7307	25.8465					4327	10.7949	8467	16.1351			1872	15.5097			5717	52.6257	12464	62.6406							4562	557.133	10787	615.191
		3468	20.825	7308	26.4963					4328	10.8366	8468	15.4541			1873	16.5321			5718	53.5423	12465	64.6616							4563	542.876	10788	627.175
		3469	20.2678	7309	26.207					4329	10.8452	8469	16.3778			1874	15.0731			5719	52.5775	12466	62.624							4564	540.339	10789	615.165
		3470	20.6797	7310	26.5406					4330	10.1408	8470	15.978			1875	15.4659			5720	54.249	12467	62.9298							4565	557.169	10790	605.98
		3471	19.9529	7311	25.9924					4331	10.9962	8471	16.1324			1876	15.9662			5721	55.4719	12468	63.6274							4566	542.823	10791	620.323
		3472	20.6637	7312	26.8618					4332	11.8506	8472	16.1568			1877	16.1346			5722	55.8204	12469	62.1174							4567	540.106	10792	628.362
		3473	20.7121	7313	26.1912					4333	11.0374	8473	15.3462			1878	15.7248			5723	51.4905	12470	61.6707							4568	538.2	10793	630.103
		3474	20.8816	7314	26.4226					4334	11.0791	8474	16.2664			1879	15.3788			5724	53.7156	12471	61.5708							4569	553.43	10794	640.749
		3475	21.465	7315	26.8454					4335	10.9195	8475	15.9747			1880	15.3925			5725	51.0847	12472	65.0446							4570	571.997	10795	613.421
		3476	21.1868	7316	25.5189					4336	10.9534	8476	16.7548			1881	14.6817			5726	54.7445	12473	64.6214							4571	552.364	10796	646.441
		3477	20.5316	7317	26.4617					4337	11.2353	8477	15.87			1882	15.7489			5727	54.6192	12474	63.9727							4572	535.02	10797	613.749
		3478	20.3992	7318	25.8047					4338	10.9623	8478	16.4556			1883	16.3254			5728	52.7678	12475	61.7103							4573	556.723	10798	621.633
		3479	20.187	7319	27.2649					4339	11.0909	8479	15.6368			1884	16.0345			5729	52.8693	12476	65.2512							4574	529.71	10799	600.981
		3480	20.4897	7320	26.2469					4340	10.73	8480	15.6622			1885	16.1251			5730	53.1698	12477	62.4084							4575	541.359	10800	596.833
		3481	21.3693	7321	26.1091					4341	11.4405	8481	16.2406			1886	15.6765			5731	52.9484	12478	61.6988							4576	546.904	10801	619.341
		3482	20.2363	7322	25.8239					4342	11.4734	8482	16.8166			1887	16.1548			5732	52.4315	12479	62.7225							4577	545.022	10802	610.465
		3483	19.8572	7323	26.4772					4343	10.7588	8483	15.9353			1888	16.0653			5733	54.4667	12480	64.7048							4578	547.616	10803	601.196
		3484	20.8818	7324	26.3423					4344	11.3302	8484	15.3397			1889	15.7344			5734	52.6814	12481	62.7851							4579	545.639	10804	632.536
		3485	20.866	7325	26.1938					4345	11.146	8485	16.19			1890	15.9267			5735	52.3475	12482	62.1317							4580	566.16	10805	629.331
		3486	20.5699	7326	26.5042					4346	11.0372	8486	16.3705			1891	15.8903			5736	52.692	12483	63.4816							4581	560.308	10806	622.326
		3487	21.1096	7327	26.4132					4347	11.8304	8487	16.2379			1892	15.489			5737	53.299	12484	63.2382							4582	540.738	10807	614.035
		3488	19.8818	7328	26.6688					4348	11.0822	8488	16.1547			1893	15.7937			5738	53.0459	12485	64.6837							4583	550.269	10808	633.729
		3489	20.1029	7329	27.0839					4349	11.059	8489	16.3485			1894	16.0433			5739	53.3569	12486	65.1082							4584	545.167	10809	620.463
		3490	20.4574	7330	26.8172					4350	11.1776	8490	15.4724			1895	15.9779			5740	51.8724	12487	63.2533							4585	549.241	10810	622.862
		3491	20.0433	7331	25.8509					4351	11.6492	8491	16.1987			1896	16.0044			5741	53.3655	12488	61.798							4586	541.841	10811	625.429
		3492	21.0355	7332	25.947					4352	11.3497	8492	15.2597			1897	15.51			5742	51.0818	12489	63.4877							4587	544.317	10812	632.677
		3493	20.8747	7333	26.6629					4353	11.4805	8493	15.3954			1898	16.8571			5743	54.0832	12490	62.6389							4588	552.558	10813	617.452
		3494	21.0829	7334	25.7523					4354	10.7698	8494	15.8613			1899	14.5619			5744	52.3064	12491	63.8586							4589	560.045	10814	616.054
		3495	20.3662	7335	25.2545					4355	11.4361	8495	16.3799			1900	16.1774			5745	53.4891	12492	66.2741							4590	556.693	10815	617.107
		3496	20.5728	7336	25.6827					4356	11.0934	8496	16.2615			1901	15.19			5746	52.2096	12493	61.4993							4591	551.441	10816	618.028
		3497	20.8744	7337	26.3937					4357	11.7579	8497	15.894			1902	15.7237			5747	53.1768	12494	65.6297							4592	537.609	10817	627.42
		3498	20.8856	7338	26.6028					4358	11.2408	8498	16.115			1903	16.3044			5748	53.8818	12495	65.0464							4593	556.716	10818	614.781
		3499	20.6036	7339	25.9609					4359	11.4486	8499	16.5072			1904	14.9073			5749	52.9221	12496	64.5843							4594	568.607	10819	628.861
		3500	21.1199	7340	25.4643					4360	11.325	8500	16.4465			1905	16.0281			5750	53.6175	12497	61.9206							4595	556.484	10820	617.706
		3501	21.1272	7341	25.8843					4361	10.8451	8501	16.5556			1906	16.2542			5751	54.5408	12498	62.0782							4596	553.664	10821	601.366
		3502	21.0294	7342	25.696					4362	11.9818	8502	16.1791			1907	16.3435			5752	55.6127	12499	62.1539							4597	553.326	10822	634.325
		3503	21.4254	7343	26.8336					4363	11.2172	8503	16.2999			1908	15.597			5753	51.6911	12500	62.5467							4598	554.157	10823	626.672
		3504	20.5811	7344	26.2574					4364	10.8926	8504	16.0396			1909	14.7136			5754	52.0448	12501	62.8054							4599	566.105	10824	617.264
		3505	20.2271	7345	25.4251					4365	11.2901	8505	15.8571			1910	16.0925			5755	55.7329	12502	61.9913							4600	564.102	10825	629.585
		3506	20.0973	7346	26.0268					4366	11.2912	8506	16.8636			1911	16.048			5756	53.9045	12503	65.3194							4601	571.3	10826	634.419
		3507	21.1799	7347	25.5792					4367	12.3431	8507	15.8354			1912	15.9126			5757	55.7201	12504	62.8095							4602	561.713	10827	650.417
		3508	21.108	7348	25.9819					4368	12.0555	8508	17.3851			1913	16.0194			5758	53.8267	12505	61.975							4603	553.875	10828	649.085
		3509	20.511	7349	26.1254					4369	11.6134	8509	16.8338			1914	15.6785			5759	52.0965	12506	65.8876							4604	555.882	10829	641.042
		3510	21.0659	7350	26.5536					4370	11.2803	8510	16.61			1915	16.0616			5760	54.5333	12507	65.6695							4605	559.94	10830	612.506
		3511	20.1339	7351	26.1993					4371	11.5218	8511	16.3253			1916	15.6184			5761	52.0925	12508	61.6617							4606	574.157	10831	628.235
		3512	21.0483	7352	26.9771					4372	11.0301	8512	15.7975			1917	15.9762			5762	52.5674	12509	64.2345							4607	559.289	10832	617.671
		3513	21.0141	7353	26.1258					4373	11.1865	8513	16.4648			1918	14.9899			5763	53.2304	12510	62.9203							4608	544.424	10833	613.696
		3514	21.6721	7354	26.3439					4374	11.2282	8514	16.5102			1919	14.7834			5764	53.1635	12511	62.3593							4609	562.206	10834	625.739
		3515	20.4646	7355	25.9484					4375	10.4958	8515	16.5968			1920	14.7805			5765	53.8982	12512	65.4199							4610	542.67	10835	639.719
		3516	20.8835	7356	26.3128					4376	11.0687	8516	15.4902			1921	14.9546			5766	53.9504	12513	64.234							4611	558.411	10836	625.772
		3517	21.5116	7357	26.6817					4377	11.1777	8517	16.1876			1922	15.0252			5767	53.1017	12514	63.8326							4612	555.285	10837	617.562
		3518	20.4988	7358	26.6159					4378	10.5593	8518	16.8733			1923	16.34			5768	53.27	12515	64.9668							4613	550.651	10838	610.35
		3519	21.1988	7359	25.4821					4379	11.6708	8519	16.2811			1924	15.131			5769	55.1782	12516	62.859							4614	564.611	10839	646.897
		3520	20.6218	7360	26.8702					4380	11.0247	8520	16.8554			1925	16.03			5770	54.3298	12517	63.5572							4615	547.817	10840	626.463
		3521	20.6213	7361	25.8771					4381	10.6997	8521	16.4534			1926	16.0389			5771	52.0697	12518	64.7734							4616	573.265	10841	620.872
		3522	21.4733	7362	25.6951					4382	11.4568	8522	16.1584			1927	15.3912			5772	54.1264	12519	64.0155							4617	551.61	10842	621.207
		3523	20.8759	7363	25.7046					4383	11.3551	8523	16.2707			1928	16.2921			5773	54.2569	12520	61.5645							4618	579.623	10843	639.296
		3524	20.8085	7364	25.0519					4384	10.8892	8524	16.2283			1929	14.5626			5774	53.0731	12521	62.5424							4619	543.766	10844	628.832
		3525	20.5705	7365	26.9484					4385	11.0603	8525	16.2503			1930	15.8739			5775	53.7357	12522	63.6433							4620	567.98	10845	617.268
		3526	20.6944	7366	25.3474					4386	11.0257	8526	15.8883			1931	15.3814			5776	52.5529	12523	64.0876							4621	542.83	10846	625.527
		3527	20.2342	7367	25.4522					4387	11.3748	8527	17.2623			1932	15.421			5777	52.9712	12524	64.7922							4622	559.846	10847	642.908
		3528	21.1163	7368	25.2776					4388	11.5663	8528	15.697			1933	15.689			5778	53.8471	12525	65.0522							4623	561.776	10848	633.686
		3529	20.63	7369	25.5753					4389	11.5457	8529	16.7208			1934	15.4132			5779	51.9238	12526	64.9797							4624	556.32	10849	641.341
		3530	20.6686	7370	26.9194					4390	11.5473	8530	16.2217			1935	15.4507			5780	53.8795	12527	63.3673							4625	555.271	10850	625.551
		3531	20.0682	7371	26.1149					4391	11.5237	8531	16.1686			1936	15.8283			5781	53.9821	12528	65.006							4626	568.145	10851	617.232
		3532	21.444	7372	25.9563					4392	11.5559	8532	16.142			1937	15.9635			5782	54.2145	12529	64.8412							4627	565.067	10852	623.346
		3533	21.6798	7373	25.9271					4393	11.5809	8533	17.0816			1938	16.1091			5783	54.9746	12530	63.7291							4628	560.341	10853	638.695
		3534	20.5337	7374	26.3085					4394	11.3747	8534	16.8047			1939	15.2461			5784	54.8086	12531	62.8809							4629	570.166	10854	617.01
		3535	20.975	7375	25.5919					4395	11.2693	8535	17.2642			1940	15.9727			5785	54.8911	12532	64.7738							4630	536.767	10855	627.322
		3536	20.7565	7376	26.1016					4396	11.1559	8536	17.1779			1941	15.2253			5786	55.2455	12533	64.022							4631	551.98	10856	648.354
		3537	21.126	7377	25.9468					4397	11.7765	8537	17.4706			1942	15.8251			5787	52.7092	12534	63.9515							4632	568.847	10857	621.451
		3538	21.0423	7378	25.3494					4398	10.7538	8538	16.7628			1943	15.5299			5788	53.6226	12535	60.5143							4633	556.572	10858	630.993
		3539	20.439	7379	25.3624					4399	11.0078	8539	16.8406			1944	14.968			5789	53.3971	12536	63.3069							4634	561.118	10859	632.55
		3540	21.3817	7380	25.2784					4400	11.1745	8540	16.2365			1945	16.3278			5790	53.5401	12537	65.1084							4635	539.807	10860	637.725
		3541	21.2392	7381	26.4202					4401	11.9504	8541	17.1372			1946	16.5185			5791	55.0868	12538	64.1951							4636	565.533	10861	634.535
		3542	20.803	7382	26.3393					4402	10.8686	8542	16.0698			1947	16.2402			5792	52.3998	12539	63.1163							4637	565.662	10862	634.821
		3543	20.7369	7383	25.1537					4403	11.3664	8543	16.0654			1948	15.0805			5793	54.2586	12540	65.3677							4638	548.077	10863	634.105
		3544	20.531	7384	25.3708					4404	10.9955	8544	16.6282			1949	15.1773			5794	55.2627	12541	64.3213							4639	559.192	10864	618.605
		3545	21.0823	7385	26.1658					4405	11.1204	8545	16.6773			1950	15.4676			5795	54.37	12542	61.9575							4640	566.284	10865	624.341
		3546	20.8139	7386	25.6352					4406	11.2296	8546	16.4155			1951	16.441			5796	53.5372	12543	65.9588							4641	564.16	10866	622.841
		3547	20.5908	7387	26.4678					4407	11.176	8547	16.1026			1952	15.6567			5797	52.5978	12544	65.6441							4642	548.837	10867	624.726
		3548	19.8919	7388	26.7049					4408	11.2731	8548	16.1903			1953	15.9762			5798	54.4544	12545	62.0618							4643	548.429	10868	628.03
		3549	20.1255	7389	26.0196					4409	10.7821	8549	16.8287			1954	15.8373			5799	55.1013	12546	65.3018							4644	538.345	10869	627.305
		3550	19.4713	7390	26.1167					4410	11.2601	8550	15.8393			1955	15.9553			5800	54.4947	12547	63.4485							4645	565.614	10870	629.176
		3551	20.5461	7391	26.5911					4411	11.0758	8551	16.1883			1956	16.5152			5801	54.5952	12548	65.098							4646	536.272	10871	629.033
		3552	20.6278	7392	27.1472					4412	11.2594	8552	16.207			1957	16.1294			5802	53.6279	12549	64.1578							4647	558.1	10872	633.458
		3553	20.9006	7393	26.2382					4413	11.4376	8553	16.9227			1958	15.6312			5803	53.501	12550	65.4223							4648	537.973	10873	646.502
		3554	20.0904	7394	25.9152					4414	11.553	8554	15.8506			1959	15.4772			5804	53.7963	12551	62.5526							4649	545.337	10874	628.277
		3555	20.7937	7395	26.8002					4415	11.2349	8555	16.0977			1960	15.5755			5805	53.078	12552	65.1655							4650	532.776	10875	617.4
		3556	21.2365	7396	26.5181					4416	10.8201	8556	16.5433			1961	16.4558			5806	54.6463	12553	65.232							4651	554.322	10876	638.234
		3557	20.7105	7397	25.8021					4417	11.9206	8557	16.1163			1962	16.2269			5807	53.4567	12554	64.8519							4652	526.792	10877	622.418
		3558	21.2239	7398	25.2748					4418	11.1818	8558	16.2376			1963	15.4924			5808	54.4048	12555	62.6397							4653	547.948	10878	641.887
		3559	21.0741	7399	25.4896					4419	11.1062	8559	16.6532			1964	16.5664			5809	55.1582	12556	64.6612							4654	543.115	10879	638.408
		3560	20.7895	7400	25.5458					4420	10.1767	8560	17.1518			1965	16.2772			5810	53.1067	12557	68.0132							4655	549.003	10880	625.276
		3561	20.456	7401	26.0426					4421	11.0867	8561	15.9924			1966	16.0199			5811	51.1854	12558	64.6703							4656	549.961	10881	656.799
		3562	20.0889	7402	26.7045					4422	11.2152	8562	15.609			1967	16.3455			5812	54.2757	12559	63.3648							4657	540.736	10882	613.004
		3563	20.7545	7403	25.5366					4423	11.2774	8563	16.2157			1968	16.2526			5813	52.573	12560	63.6791							4658	562.375	10883	611.657
		3564	20.9853	7404	25.9776					4424	11.3506	8564	16.5188			1969	16.1524			5814	54.5499	12561	64.8652							4659	544.071	10884	643.91
		3565	20.9064	7405	25.869					4425	11.3353	8565	16.5077			1970	15.8739			5815	53.441	12562	61.6366							4660	555.601	10885	621.085
		3566	21.1541	7406	26.2549					4426	11.298	8566	16.4661			1971	14.9885			5816	52.8756	12563	63.5081							4661	524.638	10886	621.37
		3567	20.7641	7407	26.546					4427	11.1947	8567	16.0933			1972	16.1289			5817	55.1148	12564	64.2543							4662	538.477	10887	620.059
		3568	20.4892	7408	26.3415					4428	11.1318	8568	16.9785			1973	15.8601			5818	53.2591	12565	63.0329							4663	559.324	10888	644.51
		3569	20.9297	7409	25.2274					4429	11.0758	8569	16.0552			1974	15.2409			5819	53.5178	12566	65.3193							4664	543.365	10889	619.03
		3570	20.7038	7410	26.0272					4430	11.2744	8570	16.3169			1975	14.793			5820	53.1007	12567	62.9307							4665	565.443	10890	636.103
		3571	20.3016	7411	25.4857					4431	11.7435	8571	15.8093			1976	16.3673			5821	52.2195	12568	61.8373							4666	543.936	10891	638.172
		3572	20.1186	7412	26.5265					4432	11.2138	8572	15.989			1977	15.498			5822	52.307	12569	65.8091							4667	540.109	10892	622.694
		3573	20.3548	7413	26.0676					4433	11.4338	8573	16.1309			1978	16.6065			5823	55.7478	12570	63.1127							4668	558.103	10893	634.522
		3574	19.7851	7414	26.9135					4434	10.8334	8574	16.1268			1979	15.6538			5824	53.81	12571	64.2011							4669	563.534	10894	624.636
		3575	20.973	7415	26.7421					4435	11.3384	8575	15.855			1980	15.8414			5825	53.3729	12572	63.2066							4670	555.5	10895	639.437
		3576	20.2445	7416	26.6191					4436	10.4419	8576	16.7206			1981	16.4017			5826	52.2799	12573	66.5083							4671	545.357	10896	625.118
		3577	21.4463	7417	26.5925					4437	10.8623	8577	16.1654			1982	16.2157			5827	53.4517	12574	64.6999							4672	563.422	10897	650.112
		3578	20.5341	7418	26.3249					4438	11.3952	8578	15.9563			1983	14.9511			5828	53.6141	12575	64.2601							4673	543.798	10898	627.928
		3579	21.0308	7419	25.6758					4439	11.5709	8579	15.79			1984	15.696			5829	51.4358	12576	64.9336							4674	550.514	10899	623.457
		3580	20.0397	7420	26.4225					4440	11.3956	8580	16.309			1985	15.3991			5830	56.2397	12577	63.0485							4675	561.486	10900	642.179
		3581	21.2321	7421	25.5339					4441	11.121	8581	15.7113			1986	16.1447			5831	52.272	12578	65.6316							4676	547.739	10901	630.907
		3582	20.6145	7422	26.3687					4442	10.8894	8582	16.4239			1987	15.5877			5832	52.8043	12579	65.0761							4677	536.368	10902	643.964
		3583	20.7852	7423	25.2754					4443	10.4781	8583	15.3472			1988	15.7801			5833	52.8862	12580	62.815							4678	556.995	10903	638.459
		3584	20.3292	7424	26.7673					4444	11.1272	8584	16.2902			1989	15.89			5834	54.3528	12581	63.5584							4679	534.445	10904	639.041
		3585	20.5232	7425	25.7959					4445	11.5967	8585	16.1116			1990	16.6524			5835	53.6803	12582	62.4247							4680	520.067	10905	627.497
		3586	20.5073	7426	27.4293					4446	11.044	8586	15.9347			1991	15.598			5836	54.3728	12583	66.1915							4681	553.772	10906	620.232
		3587	20.6237	7427	26.0646					4447	11.6677	8587	16.3859			1992	15.7993			5837	56.3219	12584	66.4038							4682	543.762	10907	625.313
		3588	20.274	7428	26.4165					4448	10.3641	8588	15.6573			1993	15.6912			5838	53.3613	12585	64.5684							4683	541.988	10908	630.705
		3589	20.1832	7429	25.5274					4449	11.4097	8589	16.2525			1994	16.3037			5839	55.1572	12586	66.0138							4684	558.096	10909	635.027
		3590	19.7155	7430	26.2067					4450	10.9263	8590	16.0246			1995	16.8492			5840	55.0189	12587	62.7043							4685	540.74	10910	631.134
		3591	19.7938	7431	27.1921					4451	11.5931	8591	17.2024			1996	15.7823			5841	54.4829	12588	64.3438							4686	540.945	10911	661.356
		3592	20.4674	7432	26.5569					4452	11.188	8592	16.4231			1997	15.9189			5842	53.7418	12589	65.2311							4687	535.052	10912	614.064
		3593	20.1586	7433	26.3886					4453	11.0951	8593	16.1164			1998	15.609			5843	54.3685	12590	65.1109							4688	545.271	10913	615.077
		3594	20.6572	7434	26.3324					4454	11.4649	8594	15.8654			1999	16.4256			5844	54.3012	12591	65.0059							4689	548.25	10914	621.076
		3595	21.6565	7435	27.7352					4455	10.4726	8595	16.3278			2000	15.9327			5845	52.2167	12592	66.4989							4690	547.688	10915	614.656
		3596	20.2699	7436	26.6635					4456	11.4	8596	15.8508			2001	16.5176			5846	54.7009	12593	62.9539							4691	550.647	10916	629.362
		3597	21.0785	7437	26.4314					4457	10.7315	8597	16.2873			2002	15.9635			5847	54.6157	12594	65.6313							4692	537.591	10917	633.787
		3598	20.4278	7438	26.7544					4458	11.4929	8598	15.8979			2003	16.0221			5848	55.079	12595	64.7245							4693	541.179	10918	619.616
		3599	19.9853	7439	27.4257					4459	11.4955	8599	15.946			2004	16.975			5849	54.1741	12596	63.38							4694	543.132	10919	613.513
		3600	20.3481	7440	26.6812					4460	11.1549	8600	16.4785			2005	15.9452			5850	53.8109	12597	62.7471							4695	554.999	10920	607.737
		3601	21.3532	7441	26.6324					4461	10.9238	8601	16.6105			2006	16.0083			5851	53.1381	12598	64.4341							4696	532.568	10921	616.807
		3602	20.0453	7442	25.8605					4462	11.3026	8602	16.4911			2007	16.8745			5852	54.4589	12599	65.1619							4697	528.343	10922	638.446
		3603	20.5949	7443	27.6219					4463	10.9672	8603	16.3282			2008	15.6834			5853	51.7997	12600	65.3708							4698	552.942	10923	626.457
		3604	19.7999	7444	26.113					4464	11.2795	8604	16.8303			2009	15.815			5854	54.8497	12601	64.1984							4699	545.863	10924	640.009
		3605	20.423	7445	27.1797					4465	11.8224	8605	16.3927			2010	15.7181			5855	54.2332	12602	66.0449							4700	548.777	10925	631.443
		3606	19.6968	7446	25.3099					4466	11.2819	8606	16.5689			2011	16.2526			5856	52.2472	12603	64.754							4701	532.029	10926	627.578
		3607	20.425	7447	27.0691					4467	11.3466	8607	15.7825			2012	15.981			5857	54.4683	12604	64.4441							4702	544.964	10927	610.401
		3608	20.5301	7448	28.6491					4468	11.3695	8608	16.6153			2013	15.6366			5858	51.5541	12605	65.2911							4703	540.059	10928	618.967
		3609	20.0588	7449	27.1238					4469	11.0171	8609	16.1981			2014	15.696			5859	53.9033	12606	65.4779							4704	552.729	10929	626.751
		3610	20.6669	7450	25.3763					4470	11.6109	8610	15.7783			2015	15.6575			5860	54.7019	12607	66.4254							4705	550.224	10930	626.343
		3611	20.7292	7451	28.1327					4471	11.164	8611	15.8403			2016	15.4494			5861	53.3002	12608	63.056							4706	533.862	10931	629.751
		3612	19.6367	7452	26.478					4472	11.502	8612	16.5559			2017	15.4435			5862	53.6684	12609	66.2064							4707	552.551	10932	614.049
		3613	20.3716	7453	27.3909					4473	11.4279	8613	16.4545			2018	16.7498			5863	51.9933	12610	65.3623							4708	549.725	10933	614.541
		3614	19.5021	7454	26.2019					4474	10.9856	8614	16.3305			2019	16.0926			5864	54.524	12611	65.0281							4709	545.641	10934	592.709
		3615	20.4137	7455	25.7305					4475	10.8607	8615	16.0968			2020	15.9836			5865	55.1571	12612	64.4151							4710	543.888	10935	648.001
		3616	19.5881	7456	25.3819					4476	11.4954	8616	15.6154			2021	16.8382			5866	53.1303	12613	65.6233							4711	539.545	10936	626.901
		3617	20.9683	7457	26.6918					4477	10.5723	8617	15.7352			2022	15.3089			5867	53.0845	12614	67.3378							4712	538.553	10937	644.484
		3618	21.3031	7458	26.3172					4478	11.2806	8618	16.1046			2023	16.2214			5868	53.0668	12615	65.0215							4713	545.49	10938	625.394
		3619	20.9686	7459	25.6871					4479	11.2067	8619	16.0363			2024	15.7936			5869	53.703	12616	64.8194							4714	547.473	10939	630.733
		3620	20.3689	7460	26.7942					4480	11.6895	8620	16.1463			2025	15.6585			5870	54.6762	12617	63.6974							4715	528.247	10940	633.554
		3621	20.9295	7461	26.4726					4481	11.3552	8621	16.2239			2026	15.7651			5871	53.3323	12618	66.1608							4716	554.483	10941	633.856
		3622	20.1555	7462	26.5846					4482	11.1656	8622	15.6409			2027	15.8601			5872	53.9306	12619	65.2248							4717	551.863	10942	631.409
		3623	20.341	7463	26.274					4483	11.3278	8623	15.4482			2028	16.4542			5873	54.1553	12620	65.2122							4718	554.273	10943	637.659
		3624	19.9073	7464	26.1142					4484	11.0591	8624	16.2931			2029	16.139			5874	55.5332	12621	64.0015							4719	540.871	10944	617.312
		3625	20.7005	7465	26.9776					4485	11.3527	8625	16.643			2030	16.2543			5875	54.0003	12622	64.1156							4720	551.247	10945	625.549
		3626	20.8317	7466	27.9267					4486	11.4785	8626	16.3337			2031	15.9754			5876	53.0338	12623	65.8361							4721	542.869	10946	635.201
		3627	20.9158	7467	26.2092					4487	11.6488	8627	15.9467			2032	16.5062			5877	55.3365	12624	67.0976							4722	556.92	10947	631.53
		3628	20.5724	7468	27.5945					4488	11.1197	8628	16.041			2033	15.9112			5878	54.8854	12625	66.8865							4723	549.077	10948	616.35
		3629	20.5797	7469	27.655					4489	10.7915	8629	15.9152			2034	15.5059			5879	56.5049	12626	65.7012							4724	547.837	10949	625.157
		3630	20.8339	7470	25.8796					4490	11.0139	8630	16.2716			2035	16.6663			5880	56.3338	12627	64.4757							4725	538.997	10950	635.251
		3631	20.9634	7471	26.4964					4491	11.5556	8631	16.4466			2036	15.8694			5881	54.0958	12628	66.0875							4726	548.83	10951	610.16
		3632	20.1306	7472	27.1721					4492	10.5585	8632	16.6116			2037	15.7529			5882	52.978	12629	65.321							4727	543.671	10952	624.315
		3633	20.5777	7473	27.1327					4493	11.1584	8633	16.0948			2038	15.9146			5883	54.2454	12630	64.3536							4728	547.647	10953	600.298
		3634	20.9306	7474	27.0997					4494	11.2694	8634	15.799			2039	16.7741			5884	54.9259	12631	65.0934							4729	541.24	10954	622.567
		3635	20.6049	7475	27.5529					4495	11.2344	8635	16.5328			2040	16.5178			5885	52.0524	12632	64.8383							4730	553.492	10955	616.655
		3636	21.3688	7476	26.8397					4496	10.7775	8636	15.8664			2041	15.8329			5886	52.1959	12633	63.6168							4731	543.416	10956	608.13
		3637	20.3071	7477	26.9881					4497	10.989	8637	15.8914			2042	16.5671			5887	56.301	12634	66.4042							4732	539.424	10957	620.348
		3638	20.1931	7478	26.7645					4498	11.1859	8638	16.2664			2043	16.2952			5888	55.5243	12635	65.4615							4733	536.304	10958	633.406
		3639	21.3156	7479	26.814					4499	11.1551	8639	15.9328			2044	16.3828			5889	53.4497	12636	65.5201							4734	539.509	10959	634.037
		3640	20.6862	7480	26.5603					4500	11.1958	8640	15.4579			2045	16.8389			5890	55.5526	12637	64.4788							4735	549.189	10960	627.851
		3641	20.6362	7481	27.4528					4501	10.5283	8641	15.8398			2046	15.403			5891	51.6299	12638	66.5472							4736	545.699	10961	629.082
		3642	20.9862	7482	27.088					4502	10.7942	8642	16.0537			2047	16.0274			5892	53.0181	12639	65.5895							4737	541.55	10962	634.122
		3643	22.1154	7483	26.4202					4503	11.2072	8643	16.4712			2048	16.2993			5893	54.4246	12640	64.687							4738	544.183	10963	621.196
		3644	20.2791	7484	27.2507					4504	12.0092	8644	15.7591			2049	15.3995			5894	55.5713	12641	64.5856							4739	560.471	10964	599.721
		3645	20.5207	7485	27.2342					4505	10.7712	8645	16.4947			2050	16.0065			5895	52.3005	12642	64.533							4740	543.998	10965	619.07
		3646	20.6778	7486	26.8012					4506	11.0716	8646	16.0618			2051	17.4993			5896	51.981	12643	65.5794							4741	538.746	10966	621.361
		3647	20.1947	7487	26.5758					4507	11.0794	8647	15.7825			2052	16.4463			5897	55.3647	12644	65.9384							4742	529.423	10967	625.651
		3648	20.3331	7488	26.7691					4508	10.633	8648	15.4621			2053	16.6244			5898	53.8628	12645	65.4456							4743	546.882	10968	626.653
		3649	21.5503	7489	26.029					4509	11.3765	8649	15.8397			2054	17.2024			5899	53.4846	12646	66.0728							4744	543.499	10969	617.299
		3650	20.8061	7490	26.9311					4510	11.9632	8650	16.1746			2055	15.2688			5900	53.4025	12647	66.865							4745	559.638	10970	610.738
		3651	19.0137	7491	27.1843					4511	10.8019	8651	16.2777			2056	15.9996			5901	54.5847	12648	67.5109							4746	542.852	10971	598.439
		3652	19.9263	7492	27.4875					4512	11.4649	8652	16.3625			2057	16.3588			5902	54.7156	12649	64.8298							4747	526.655	10972	630.789
		3653	21.1454	7493	26.953					4513	11.3342	8653	16.0795			2058	16.3258			5903	55.6839	12650	65.3413							4748	561.002	10973	620.718
		3654	21.1725	7494	26.0961					4514	10.7739	8654	16.2036			2059	16.7784			5904	55.1225	12651	65.0863							4749	522.766	10974	617.852
		3655	21.0483	7495	27.5857					4515	11.1072	8655	15.7577			2060	16.6914			5905	52.8671	12652	61.1504							4750	551.775	10975	623.414
		3656	21.0494	7496	26.5336					4516	11.1175	8656	16.1967			2061	16.3575			5906	52.8228	12653	63.27							4751	540.387	10976	620.548
		3657	21.7288	7497	27.2211					4517	10.8841	8657	16.6547			2062	15.2906			5907	54.3738	12654	65.147							4752	550.348	10977	611.379
		3658	20.9461	7498	26.045					4518	11.4278	8658	15.7774			2063	16.24			5908	54.8598	12655	65.6819							4753	563.572	10978	635.721
		3659	21.095	7499	26.3629					4519	11.3603	8659	15.7005			2064	15.7464			5909	52.2555	12656	66.8245							4754	553.006	10979	632.114
		3660	21.2595	7500	26.9258					4520	10.8483	8660	15.6865			2065	16.4871			5910	55.7447	12657	64.6341							4755	523.983	10980	608.582
		3661	20.8246	7501	26.7022					4521	11.5716	8661	16.6707			2066	16.4831			5911	53.8213	12658	64.8721							4756	544.269	10981	613.963
		3662	20.9383	7502	26.4672					4522	11.2431	8662	15.7212			2067	16.0839			5912	54.648	12659	65.6067							4757	552.784	10982	615.123
		3663	21.6655	7503	27.5611					4523	11.0717	8663	16.2259			2068	16.8204			5913	54.6472	12660	65.9503							4758	547.386	10983	623.033
		3664	21.0562	7504	25.8162					4524	11.2878	8664	15.5782			2069	16.4227			5914	54.7566	12661	63.9566							4759	530.355	10984	626.388
		3665	20.641	7505	26.8214					4525	11.3779	8665	14.8255			2070	16.1329			5915	54.3772	12662	65.4434							4760	551.928	10985	615.334
		3666	21.4472	7506	26.8238					4526	11.157	8666	15.2783			2071	16.2949			5916	54.5932	12663	67.0023							4761	554.685	10986	635.84
		3667	20.5011	7507	26.223					4527	11.6869	8667	16.1061			2072	17.5636			5917	54.1774	12664	64.5305							4762	542.569	10987	627.384
		3668	21.1776	7508	26.0477					4528	11.6981	8668	15.1871			2073	15.4388			5918	54.1973	12665	62.4484							4763	537.676	10988	615.393
		3669	20.6114	7509	27.0514					4529	11.3043	8669	16.0814			2074	15.1617			5919	54.5103	12666	67.0132							4764	542.05	10989	626.585
		3670	20.7789	7510	26.4768					4530	11.8555	8670	15.6239			2075	16.0983			5920	55.6173	12667	63.9214							4765	540.245	10990	600.303
		3671	20.2098	7511	25.8245					4531	11.53	8671	16.343			2076	16.3166			5921	53.2954	12668	64.4761							4766	552.551	10991	616.642
		3672	20.9813	7512	26.9057					4532	11.1634	8672	15.7362			2077	15.7399			5922	54.5452	12669	63.732							4767	557.368	10992	615.558
		3673	21.3122	7513	27.0638					4533	11.1933	8673	15.9835			2078	14.9084			5923	55.4518	12670	66.5663							4768	561.16	10993	606.658
		3674	20.9145	7514	26.0502					4534	10.8504	8674	16.2831			2079	16.2753			5924	55.058	12671	65.952							4769	562.264	10994	630.213
		3675	20.9131	7515	25.0406					4535	11.0292	8675	15.6537			2080	15.7645			5925	55.0056	12672	64.4835							4770	554.253	10995	633.64
		3676	21.0558	7516	26.4908					4536	11.271	8676	15.9108			2081	16.2703			5926	53.4034	12673	65.6553							4771	548.585	10996	617.276
		3677	21.0608	7517	26.1003					4537	11.1342	8677	15.7395			2082	16.2625			5927	54.9549	12674	67.2541							4772	546.138	10997	610.214
		3678	21.4747	7518	25.6996					4538	10.9344	8678	15.4977			2083	16.4609			5928	57.1082	12675	65.2571							4773	541.854	10998	626.209
		3679	21.1316	7519	26.9614					4539	11.293	8679	15.764			2084	15.9699			5929	52.3191	12676	65.483							4774	553.938	10999	612.106
		3680	20.4926	7520	26.9379					4540	11.5041	8680	15.1392			2085	16.1651			5930	52.5041	12677	65.4866							4775	561.982	11000	611.705
		3681	20.5821	7521	26.5601					4541	11.8756	8681	16.0119			2086	17.1775			5931	55.6026	12678	65.4806							4776	540.646	11001	624.041
		3682	21.1837	7522	26.3523					4542	11.5197	8682	15.9224			2087	16.538			5932	54.181	12679	63.9044							4777	525.67	11002	614.007
		3683	21.2448	7523	26.4658					4543	11.2935	8683	15.9925			2088	16.1497			5933	52.2196	12680	67.9131							4778	550.184	11003	641.204
		3684	20.7251	7524	25.9591					4544	10.8172	8684	16.5597			2089	16.2137			5934	54.799	12681	64.6449							4779	552.469	11004	630.822
		3685	21.5592	7525	26.0666					4545	11.7473	8685	16.4279			2090	16.8649			5935	54.8835	12682	66.7318							4780	558.068	11005	617.065
		3686	21.1266	7526	26.2268					4546	11.4409	8686	15.8351			2091	16.5231			5936	52.9609	12683	66.0433							4781	563.272	11006	613.776
		3687	20.8999	7527	26.627					4547	11.6589	8687	16.0674			2092	16.3119			5937	53.1437	12684	63.9036							4782	546.072	11007	624.176
		3688	21.89	7528	25.9607					4548	11.0612	8688	16.1273			2093	15.3833			5938	52.9766	12685	68.37							4783	545.014	11008	639.182
		3689	21.2539	7529	26.1484					4549	10.8072	8689	14.7012			2094	15.8614			5939	53.7058	12686	66.8067							4784	544.584	11009	620.044
		3690	21.1174	7530	27.234					4550	11.4538	8690	15.3659			2095	16.8499			5940	53.8978	12687	64.0826							4785	554.61	11010	602.614
		3691	21.0074	7531	26.8453					4551	10.9482	8691	15.9815			2096	16.7312			5941	55.448	12688	66.895							4786	553.663	11011	616.121
		3692	20.7049	7532	26.7419					4552	12.1109	8692	16.7186			2097	16.5304			5942	54.969	12689	64.5373							4787	549.513	11012	608.472
		3693	20.9474	7533	26.0012					4553	11.3569	8693	15.9795			2098	17.0625			5943	53.7335	12690	66.4292							4788	549.164	11013	610.641
		3694	20.7179	7534	26.8633					4554	11.0305	8694	16.1046			2099	16.4177			5944	53.1184	12691	65.9896							4789	564.202	11014	624.612
		3695	21.0756	7535	27.1932					4555	11.2737	8695	15.9936			2100	16.27			5945	52.9641	12692	66.2237							4790	553.212	11015	617.87
		3696	20.6616	7536	26.9722					4556	11.1893	8696	15.5653			2101	17.0004			5946	52.3895	12693	64.55							4791	554.352	11016	618.219
		3697	21.1915	7537	27.2761					4557	11.3669	8697	15.7641			2102	16.4104			5947	54.9811	12694	67.6244							4792	559.068	11017	610.519
		3698	21.1631	7538	26.466					4558	11.4313	8698	16.0734			2103	16.2788			5948	53.453	12695	65.8429							4793	530.608	11018	641.066
		3699	21.1274	7539	26.0817					4559	10.6639	8699	16.3852			2104	15.8143			5949	54.0602	12696	64.1111							4794	547.105	11019	617.389
		3700	20.3246	7540	25.7758					4560	11.5157	8700	15.5231			2105	16.9751			5950	52.2841	12697	64.4334							4795	540.405	11020	629.384
		3701	21.7149	7541	26.3325					4561	11.2081	8701	16.1137			2106	15.4964			5951	53.8471	12698	66.3366							4796	559.014	11021	633.029
		3702	22.1947	7542	26.2847					4562	11.6866	8702	16.2608			2107	17.0476			5952	55.7782	12699	67.2574							4797	552.853	11022	617.497
		3703	20.3584	7543	25.9224					4563	11.5391	8703	15.6054			2108	16.0667			5953	54.777	12700	65.094							4798	550.436	11023	622.444
		3704	21.2258	7544	26.1598					4564	11.4092	8704	15.5532			2109	16.2999			5954	52.4744	12701	66.6484							4799	539.649	11024	631.961
		3705	21.7332	7545	26.2715					4565	11.3696	8705	16.7498			2110	16.4661			5955	54.9613	12702	63.5938							4800	542.678	11025	622.662
		3706	20.334	7546	25.9827					4566	11.3692	8706	15.4984			2111	16.4155			5956	52.9388	12703	65.3214							4801	553.462	11026	616.713
		3707	21.2448	7547	27.4217					4567	11.8107	8707	15.6718			2112	16.9956			5957	54.4528	12704	65.3384							4802	562.345	11027	615.801
		3708	21.1083	7548	25.8183					4568	11.0071	8708	15.5791			2113	18.1745			5958	52.3105	12705	68.0657							4803	547.281	11028	616.099
		3709	20.9083	7549	25.632					4569	11.5468	8709	15.8825			2114	16.8887			5959	52.3669	12706	66.8806							4804	555.076	11029	637.821
		3710	20.9996	7550	27.5837					4570	11.1676	8710	16.6322			2115	16.8514			5960	52.0069	12707	63.3797							4805	568.644	11030	625.993
		3711	22.0044	7551	25.4396					4571	12.9728	8711	15.8082			2116	16.6294			5961	52.316	12708	66.3757							4806	562.939	11031	613.436
		3712	21.1375	7552	26.0789					4572	11.887	8712	15.7162			2117	16.3542			5962	52.311	12709	64.3164							4807	558.417	11032	629.404
		3713	21.4879	7553	26.417					4573	11.7809	8713	15.6419			2118	17.6669			5963	54.8043	12710	65.5743							4808	553.293	11033	616.984
		3714	21.7973	7554	26.0162					4574	11.4587	8714	16.529			2119	16.8817			5964	54.6231	12711	64.7792							4809	573.246	11034	610.937
		3715	20.7978	7555	25.3563					4575	11.1421	8715	16.111			2120	16.7077			5965	54.0416	12712	66.2706							4810	565.726	11035	626.087
		3716	21.1038	7556	26.0027					4576	11.3485	8716	16.7478			2121	17.4578			5966	52.4813	12713	66.2361							4811	559.535	11036	626.899
		3717	20.8672	7557	25.9278					4577	11.2859	8717	16.8335			2122	16.3657			5967	53.0094	12714	64.8798							4812	559.494	11037	634.675
		3718	21.368	7558	26.4403					4578	11.469	8718	17.2123			2123	17.0752			5968	51.7769	12715	66.4508							4813	554.693	11038	619.585
		3719	22.1692	7559	26.5502					4579	11.6175	8719	16.334			2124	17.3929			5969	55.7506	12716	64.122							4814	573.455	11039	609.106
		3720	21.5293	7560	26.4273					4580	11.4492	8720	16.4242			2125	16.3685			5970	55.3742	12717	66.8015							4815	542.19	11040	657.224
		3721	21.2604	7561	26.6567					4581	11.2564	8721	15.8338			2126	15.7882			5971	52.7372	12718	64.4032							4816	539.431	11041	622.612
		3722	20.4747	7562	26.6305					4582	11.2034	8722	16.4947			2127	16.5833			5972	53.2188	12719	64.3708							4817	565.392	11042	640.474
		3723	22.2262	7563	26.7368					4583	10.8349	8723	16.8399			2128	16.8486			5973	53.538	12720	65.2412							4818	558.759	11043	611.57
		3724	20.7967	7564	27.0618					4584	11.3828	8724	16.1163			2129	17.1654			5974	53.3483	12721	62.7028							4819	575.339	11044	636.861
		3725	21.4971	7565	25.2154					4585	10.8775	8725	16.1485			2130	16.0245			5975	53.1734	12722	66.1476							4820	558.399	11045	615.785
		3726	20.9863	7566	25.8016					4586	11.0794	8726	16.7527			2131	17.0031			5976	52.0429	12723	63.402							4821	555.229	11046	627.01
		3727	21.092	7567	25.959					4587	11.8016	8727	16.8373			2132	16.2802			5977	52.1904	12724	63.1273							4822	560.921	11047	627.73
		3728	21.8972	7568	25.7229					4588	11.4247	8728	16.2489			2133	16.179			5978	53.3598	12725	65.067							4823	559.655	11048	616.468
		3729	21.3444	7569	25.4597					4589	10.863	8729	15.8689			2134	16.3785			5979	53.7158	12726	63.8802							4824	566.807	11049	609.064
		3730	20.9774	7570	26.423					4590	11.7082	8730	16.4436			2135	17.7631			5980	53.7719	12727	64.0074							4825	576.546	11050	610.109
		3731	21.7416	7571	26.9443					4591	11.0417	8731	16.5725			2136	16.4656			5981	53.5426	12728	61.9093							4826	567.736	11051	640.827
		3732	21.7085	7572	25.4532					4592	11.6557	8732	16.2961			2137	16.7972			5982	52.3472	12729	64.1255							4827	544.177	11052	602.445
		3733	20.5131	7573	25.1501					4593	11.2439	8733	15.8191			2138	16.7205			5983	52.5035	12730	66.4944							4828	554.134	11053	614.902
		3734	20.7787	7574	25.5521					4594	11.3643	8734	15.8463			2139	16.6677			5984	54.4753	12731	66.4559							4829	548.524	11054	612.79
		3735	21.2151	7575	25.7448					4595	11.4541	8735	15.9534			2140	16.2127			5985	54.6274	12732	65.1698							4830	569.925	11055	627.719
		3736	20.1303	7576	26.7042					4596	11.2347	8736	15.8847			2141	15.9763			5986	52.8153	12733	64.9837							4831	547.545	11056	624.328
		3737	20.6284	7577	26.0819					4597	10.8748	8737	16.3859			2142	16.5345			5987	54.1136	12734	65.9215							4832	561.994	11057	628.048
		3738	21.5371	7578	26.6572					4598	11.7565	8738	15.4912			2143	16.5815			5988	54.3278	12735	65.7797							4833	566.531	11058	635.957
		3739	21.7036	7579	25.9647					4599	11.1811	8739	15.939			2144	16.1526			5989	52.9669	12736	63.5755							4834	579.432	11059	637.875
		3740	19.9177	7580	26.9044					4600	11.1938	8740	16.3204			2145	16.892			5990	53.8226	12737	63.8253							4835	570.338	11060	634.922
		3741	20.9573	7581	25.9868					4601	11.6636	8741	16.7144			2146	16.6525			5991	54.3012	12738	65.1735							4836	571.408	11061	617.131
		3742	22.1507	7582	26.5271					4602	11.416	8742	15.9741			2147	17.0873			5992	54.9517	12739	64.5563							4837	556.71	11062	629.812
		3743	21.0694	7583	27.4555					4603	11.6806	8743	16.2837			2148	16.1965			5993	54.3331	12740	67.2196							4838	558.437	11063	631.58
		3744	21.0817	7584	26.2271					4604	11.5169	8744	16.2504			2149	16.9975			5994	54.8689	12741	64.7313							4839	563.18	11064	636.664
		3745	20.4611	7585	26.4718					4605	11.5425	8745	15.9695			2150	16.7977			5995	52.7596	12742	66.0264							4840	549.545	11065	640.481
		3746	21.2523	7586	25.1935					4606	11.763	8746	15.847			2151	16.3005			5996	55.2208	12743	65.3268							4841	563.309	11066	619.032
		3747	20.6724	7587	26.3416					4607	11.4657	8747	16.554			2152	16.6752			5997	55.4563	12744	65.6997							4842	579.083	11067	635.151
		3748	21.3722	7588	25.4399					4608	11.6704	8748	15.9627			2153	16.6391			5998	54.3613	12745	67.1619							4843	558.529	11068	621.948
		3749	21.2063	7589	25.8201					4609	11.3648	8749	16.6935			2154	16.5837			5999	54.4104	12746	65.9902							4844	557.964	11069	618.764
		3750	21.4424	7590	26.0801					4610	11.6453	8750	16.2432			2155	16.3885			6000	52.3359	12747	64.7722							4845	556.842	11070	625.361
		3751	21.0448	7591	26.4798					4611	11.2387	8751	16.333			2156	16.5281			6001	52.5532	12748	65.4807							4846	556.1	11071	621.834
		3752	21.0237	7592	25.3254					4612	10.9179	8752	16.3108			2157	16.2557			6002	53.7966	12749	62.003							4847	559.204	11072	627.594
		3753	20.9436	7593	26.6632					4613	11.2379	8753	16.7234			2158	16.5901			6003	52.465	12750	63.9636							4848	567.97	11073	662.969
		3754	20.462	7594	26.7087					4614	11.2621	8754	16.6932			2159	17.0967			6004	51.6331	12751	65.849							4849	576.933	11074	642.359
		3755	21.7485	7595	25.4167					4615	11.1321	8755	16.319			2160	16.9922			6005	53.8436	12752	67.6539							4850	546.532	11075	621.13
		3756	21.4505	7596	25.4586					4616	11.1649	8756	16.8608			2161	17.1708			6006	55.5727	12753	64.1214							4851	567.107	11076	634.894
		3757	20.3843	7597	25.8517					4617	11.9396	8757	15.9763			2162	16.0906			6007	52.1339	12754	65.1059							4852	567.15	11077	626.153
		3758	19.9283	7598	25.6152					4618	11.8278	8758	16.5512			2163	16.2032			6008	55.551	12755	66.452							4853	544.518	11078	627.986
		3759	21.5635	7599	26.7756					4619	10.9629	8759	16.4639			2164	16.664			6009	52.7053	12756	67.0864							4854	580.043	11079	615.298
		3760	20.8347	7600	26.1639					4620	11.3008	8760	16.5852			2165	16.4954			6010	54.4567	12757	65.5249							4855	566.432	11080	621.193
		3761	20.8766	7601	25.7343					4621	11.1147	8761	16.2142			2166	16.5655			6011	54.9617	12758	65.6286							4856	570.439	11081	655.335
		3762	21.7242	7602	26.4649					4622	11.014	8762	16.4153			2167	17.5138			6012	52.9934	12759	67.6353							4857	548.037	11082	630.488
		3763	20.7291	7603	24.9413					4623	12.1373	8763	15.5445			2168	15.9255			6013	53.3924	12760	65.4673							4858	552.19	11083	614.706
		3764	21.0632	7604	26.7092					4624	11.69	8764	16.1349			2169	17.2811			6014	52.6383	12761	67.772							4859	569.684	11084	632.959
		3765	21.3969	7605	26.2158					4625	11.5561	8765	16.7428			2170	15.9375			6015	51.3072	12762	66.7105							4860	570.056	11085	632.107
		3766	20.4462	7606	26.4333					4626	11.3682	8766	17.0634			2171	16.6807			6016	52.6477	12763	65.0542							4861	553.923	11086	638.04
		3767	22.0637	7607	25.4632					4627	11.4695	8767	16.6145			2172	15.441			6017	52.9716	12764	62.3756							4862	570.45	11087	621.211
		3768	21.4378	7608	26.5472					4628	11.3352	8768	16.8978			2173	16.2583			6018	54.0356	12765	67.2512							4863	581.383	11088	638.454
		3769	20.9523	7609	25.8132					4629	11.8516	8769	16.8797			2174	16.0826			6019	52.2329	12766	65.4483							4864	577.222	11089	631.027
		3770	20.8217	7610	26.9592					4630	11.8381	8770	15.8899			2175	16.3839			6020	52.894	12767	63.552							4865	579.86	11090	624.702
		3771	21.1695	7611	26.5263					4631	11.7908	8771	16.7808			2176	16.2302			6021	55.0213	12768	65.5055							4866	561.213	11091	613.674
		3772	20.7734	7612	26.5995					4632	11.7552	8772	15.7589			2177	16.7121			6022	52.731	12769	67.5277							4867	557.785	11092	628.989
		3773	21.936	7613	26.2445					4633	11.1324	8773	16.3015			2178	16.5013			6023	52.1238	12770	68.2325							4868	568.143	11093	638.021
		3774	20.0081	7614	26.6626					4634	11.5816	8774	16.1504			2179	17.2641			6024	52.4755	12771	63.1608							4869	551.949	11094	631.373
		3775	22.2432	7615	26.1845					4635	11.2376	8775	16.0976			2180	16.0502			6025	51.7353	12772	66.5874							4870	560.217	11095	626.552
		3776	21.9622	7616	25.5878					4636	11.6704	8776	16.7871			2181	16.7548			6026	54.0365	12773	67.9158							4871	533.559	11096	618.294
		3777	21.4122	7617	26.7797					4637	11.3223	8777	15.7219			2182	16.0661			6027	52.8749	12774	67.7158							4872	538.123	11097	629.7
		3778	21.4309	7618	26.2273					4638	11.5103	8778	16.2328			2183	16.6281			6028	53.277	12775	65.9994							4873	551.081	11098	633.691
		3779	21.43	7619	25.5734					4639	11.4263	8779	17.3112			2184	15.9915			6029	52.5302	12776	63.5902							4874	561.368	11099	613.007
		3780	20.6818	7620	25.2134					4640	11.1227	8780	15.6995			2185	16.385			6030	52.3722	12777	64.4461							4875	564.746	11100	642.351
		3781	20.5687	7621	26.6265					4641	12.0611	8781	16.4627			2186	16.8826			6031	53.6332	12778	64.9222							4876	542.062	11101	651.842
		3782	21.1703	7622	26.6859					4642	11.7849	8782	16.1909			2187	16.1471			6032	53.7855	12779	66.6388							4877	559.773	11102	645.527
		3783	20.4637	7623	25.5416					4643	11.7996	8783	16.1664			2188	17.1245			6033	53.0169	12780	64.4617							4878	558.616	11103	671.978
		3784	21.9342	7624	26.8722					4644	11.2929	8784	15.7599			2189	16.8671			6034	53.6044	12781	67.6158							4879	563.674	11104	631.072
		3785	20.8066	7625	27.6181					4645	11.1716	8785	16.5704			2190	16.3445			6035	54.7563	12782	65.1825							4880	541.742	11105	634.914
		3786	21.3589	7626	27.7102					4646	11.5039	8786	16.3737			2191	16.7648			6036	52.1501	12783	67.2708							4881	553.726	11106	632.997
		3787	21.236	7627	26.5658					4647	11.7394	8787	15.9278			2192	16.0193			6037	52.7868	12784	65.4324							4882	575.199	11107	635.035
		3788	21.9025	7628	25.9231					4648	11.2067	8788	16.4123			2193	16.9723			6038	54.1752	12785	64.7816							4883	562.645	11108	645.252
		3789	21.6414	7629	26.5487					4649	11.7479	8789	16.3201			2194	17.332			6039	51.274	12786	64.3971							4884	556.444	11109	630.622
		3790	21.6557	7630	26.8648					4650	10.9555	8790	16.0799			2195	15.9056			6040	52.5405	12787	65.919							4885	556.414	11110	637.879
		3791	20.8598	7631	25.7639					4651	11.0957	8791	16.0706			2196	16.1787			6041	52.1112	12788	65.6045							4886	556.244	11111	630.21
		3792	20.8279	7632	26.1398					4652	11.3125	8792	16.4068			2197	15.8538			6042	52.104	12789	67.0715							4887	543.948	11112	649.617
		3793	21.2619	7633	27.6968					4653	11.6526	8793	15.9539			2198	16.2178			6043	53.7761	12790	67.9628							4888	577.084	11113	639.094
		3794	21.1539	7634	25.913					4654	11.459	8794	16.3862			2199	17.2102			6044	53.0491	12791	66.9684							4889	562.826	11114	633.577
		3795	20.7388	7635	26.749					4655	11.3799	8795	15.7934			2200	16.5673			6045	51.4527	12792	62.657							4890	560.445	11115	637.405
		3796	21.0205	7636	26.7362					4656	11.0302	8796	16.7317			2201	15.8808			6046	52.3053	12793	66.2517							4891	558.73	11116	641.593
		3797	20.5174	7637	27.0582					4657	12.1206	8797	15.821			2202	16.1127			6047	53.9277	12794	64.7196							4892	545.998	11117	640.467
		3798	20.6395	7638	26.7584					4658	11.5457	8798	16.5797			2203	15.8132			6048	52.0216	12795	66.4117							4893	561.178	11118	644.002
		3799	21.4812	7639	26.8488					4659	11.4198	8799	16.6041			2204	17.3208			6049	52.6868	12796	63.5441							4894	561.831	11119	648.473
		3800	20.6949	7640	27.1066					4660	10.6542	8800	15.9949			2205	17.3334			6050	53.3995	12797	65.8797							4895	548.525	11120	642.15
		3801	20.7991	7641	26.4715					4661	12.0957	8801	16.5025			2206	15.9011			6051	52.4028	12798	65.0627							4896	544.245	11121	644.071
		3802	20.6622	7642	27.3892					4662	11.0369	8802	15.8993			2207	17.116			6052	53.962	12799	66.2746							4897	555.645	11122	645.435
		3803	21.7355	7643	27.0675					4663	11.1313	8803	16.5207			2208	16.2464			6053	54.3884	12800	64.615							4898	570.326	11123	633.368
		3804	21.4379	7644	27.0174					4664	11.1926	8804	16.4331			2209	16.859			6054	54.3147	12801	66.4052							4899	549.993	11124	637.099
		3805	20.3092	7645	26.8553					4665	10.6659	8805	15.126			2210	16.5754			6055	52.3175	12802	65.1511							4900	563.852	11125	622.564
		3806	20.726	7646	26.8951					4666	11.3536	8806	15.3534			2211	17.0718			6056	51.6873	12803	66.4223							4901	538.746	11126	629.16
		3807	21.0925	7647	27.34					4667	11.5225	8807	16.3191			2212	16.038			6057	52.6102	12804	69.0888							4902	535.519	11127	634.959
		3808	20.4574	7648	27.1116					4668	11.3644	8808	15.6189			2213	16.5179			6058	51.3263	12805	64.5376							4903	542.855	11128	667.592
		3809	21.2728	7649	26.1729					4669	11.3911	8809	16.8074			2214	16.1058			6059	53.5574	12806	65.2632							4904	542.322	11129	643.44
		3810	20.8519	7650	26.861					4670	11.7359	8810	15.6575			2215	16.3942			6060	53.184	12807	67.6544							4905	546.446	11130	634.573
		3811	20.868	7651	27.1056					4671	11.2691	8811	16.8178			2216	16.003			6061	52.6769	12808	65.692							4906	557.022	11131	643.013
		3812	22.2462	7652	26.0463					4672	11.2087	8812	16.2638			2217	16.5384			6062	54.3511	12809	69.013							4907	539.004	11132	621.799
		3813	20.4079	7653	26.5581					4673	11.2238	8813	16.2187			2218	17.0095			6063	53.5779	12810	65.1885							4908	567.504	11133	631.153
		3814	20.7655	7654	26.3226					4674	11.6801	8814	16.9068			2219	15.8187			6064	55.1328	12811	66.9335							4909	552.416	11134	640.299
		3815	21.4675	7655	27.613					4675	11.5223	8815	16.508			2220	16.0738			6065	53.5147	12812	67.442							4910	558.409	11135	644.327
		3816	21.3652	7656	27.2449					4676	10.9534	8816	16.9722			2221	16.1201			6066	54.2979	12813	69.156							4911	553.889	11136	636.066
		3817	21.7275	7657	26.264					4677	11.7853	8817	16.8161			2222	17.3336			6067	52.9619	12814	63.8308							4912	540.47	11137	647.625
		3818	21.168	7658	26.7792					4678	11.3501	8818	15.5465			2223	16.3154			6068	50.6195	12815	66.7521							4913	566.216	11138	624.592
		3819	21.18	7659	26.9403					4679	11.1718	8819	16.5528			2224	15.8611			6069	52.5399	12816	65.6804							4914	549.778	11139	662.251
		3820	21.5497	7660	27.5225					4680	11.1742	8820	16.6645			2225	16.9888			6070	52.8211	12817	64.8687							4915	555.168	11140	630.996
		3821	21.1749	7661	27.3163					4681	11.2266	8821	17.4672			2226	15.9545			6071	51.327	12818	63.6087							4916	537.597	11141	650.513
		3822	21.7401	7662	26.6895					4682	11.1634	8822	16.8612			2227	16.4825			6072	53.0705	12819	68.6115							4917	560.968	11142	648.486
		3823	21.5347	7663	26.1279					4683	11.2897	8823	16.8114			2228	16.2882			6073	53.9017	12820	66.2117							4918	560.332	11143	641.089
		3824	20.8938	7664	26.6101					4684	10.9804	8824	16.9328			2229	17.473			6074	51.5186	12821	67.3863							4919	551.425	11144	641.998
		3825	21.5908	7665	27.2026					4685	11.2307	8825	17.2558			2230	18.2914			6075	54.6534	12822	65.8877							4920	551.335	11145	637.85
		3826	22.1349	7666	27.1069					4686	11.4553	8826	17.294			2231	16.9961			6076	51.8189	12823	67.0485							4921	545.793	11146	634.316
		3827	21.7756	7667	27.719					4687	11.1695	8827	16.6514			2232	17.2726			6077	53.3398	12824	65.8251							4922	539.53	11147	630.815
		3828	20.6946	7668	25.843					4688	11.1604	8828	17.1926			2233	16.5795			6078	51.6707	12825	67.1834							4923	549.312	11148	656.286
		3829	20.8417	7669	27.369					4689	11.0797	8829	17.1621			2234	17.9486			6079	51.2781	12826	65.9394							4924	534.139	11149	640.176
		3830	21.3817	7670	26.2166					4690	11.6042	8830	18.1247			2235	17.0283			6080	55.7691	12827	67.5867							4925	544.648	11150	628.648
		3831	20.4509	7671	26.7588					4691	12.3077	8831	17.5934			2236	17.1061			6081	53.0636	12828	66.2308							4926	560.01	11151	642.695
		3832	20.4848	7672	27.0211					4692	10.6872	8832	17.3066			2237	16.9371			6082	55.1083	12829	67.3962							4927	548.543	11152	641.072
[truncated: 1,727 more rows]

## Sheet: Figure5_FrozenFraction
Processed data for Figure 5 - Frozen Fraction
A total of 384 observations over a gradient -4 to -21°C with -1°C step (i.e., 16 entries) for four Limnomonas gaiensis strains (R86-45, R86-47, VR66-07, and VR66-10).
Conditions report the data collected for the negative control (MWC medium), the positive control (Pseudomonas syringae), and the investigated strains without (total) and with treatment
i.e., filtration over 0.2 µm pore size membrane (soluble), heat (non-proteinaceous), and a combination of the two (soluble and non-proteinaceous).
Mean and standard deviation (SE) were calculated over 20 to 32 inoculates over two distinct sets of experiments. Technical duplicates were performed for the controls for each set of experiment.
Calculation of the confidence interval coefficient (CI) and the confidence interval limits around the mean (MssCI and MwCI). NA stands for not available (data missing replicates).
strain	condition	temperature	mean	SE	CI	MssCI	MwCI
R86-45	negative control	-4	0	0	0	0	0
R86-45	negative control	-6	0	0	0	0	0
R86-45	negative control	-8	0	0	0	0	0
R86-45	negative control	-9	0	0	0	0	0
R86-45	negative control	-10	0.0125	0.025	0.00392835	0.00857165	0.0164284
R86-45	negative control	-11	0.015625	0.0220971	0.0034722	0.0121528	0.0190972
R86-45	negative control	-12	0.040625	0.0422357	0.00663666	0.0339883	0.0472617
R86-45	negative control	-13	0.0484375	0.0428098	0.00672688	0.0417106	0.0551644
R86-45	negative control	-14	0.05625	0.0414578	0.00651443	0.0497356	0.0627644
R86-45	negative control	-15	0.05625	0.0414578	0.00651443	0.0497356	0.0627644
R86-45	negative control	-16	0.0640625	0.028125	0.00441939	0.0596431	0.0684819
R86-45	negative control	-17	0.1	0.0364435	0.0057265	0.0942735	0.105727
R86-45	negative control	-18	0.115625	0.0452136	0.00710459	0.10852	0.12273
R86-45	negative control	-19	0.154688	0.0443045	0.00696174	0.147726	0.161649
R86-45	negative control	-20	0.170313	0.0412611	0.00648351	0.163829	0.176796
R86-45	negative control	-21	0.182812	0.040625	0.00638356	0.176429	0.189196
R86-45	positive control	-4	0.153125	0.159467	0.0250577	0.128067	0.178183
R86-45	positive control	-6	0.909375	0.149783	0.023536	0.885839	0.932911
R86-45	positive control	-8	1	0	0	1	1
R86-45	positive control	-9	1	0	0	1	1
R86-45	positive control	-10	1	0	0	1	1
R86-45	positive control	-11	1	0	0	1	1
R86-45	positive control	-12	1	0	0	1	1
R86-45	positive control	-13	1	0	0	1	1
R86-45	positive control	-14	1	0	0	1	1
R86-45	positive control	-15	1	0	0	1	1
R86-45	positive control	-16	1	0	0	1	1
R86-45	positive control	-17	1	0	0	1	1
R86-45	positive control	-18	1	0	0	1	1
R86-45	positive control	-19	1	0	0	1	1
R86-45	positive control	-20	1	0	0	1	1
R86-45	positive control	-21	1	0	0	1	1
R86-47	negative control	-4	0	0	0	0	0
R86-47	negative control	-6	0	0	0	0	0
R86-47	negative control	-8	0	0	0	0	0
R86-47	negative control	-9	0	0	0	0	0
R86-47	negative control	-10	0.0125	0.025	0.00392835	0.00857165	0.0164284
R86-47	negative control	-11	0.015625	0.0220971	0.0034722	0.0121528	0.0190972
R86-47	negative control	-12	0.040625	0.0422357	0.00663666	0.0339883	0.0472617
R86-47	negative control	-13	0.0484375	0.0428098	0.00672688	0.0417106	0.0551644
R86-47	negative control	-14	0.05625	0.0414578	0.00651443	0.0497356	0.0627644
R86-47	negative control	-15	0.05625	0.0414578	0.00651443	0.0497356	0.0627644
R86-47	negative control	-16	0.0640625	0.028125	0.00441939	0.0596431	0.0684819
R86-47	negative control	-17	0.1	0.0364435	0.0057265	0.0942735	0.105727
R86-47	negative control	-18	0.115625	0.0452136	0.00710459	0.10852	0.12273
R86-47	negative control	-19	0.154688	0.0443045	0.00696174	0.147726	0.161649
R86-47	negative control	-20	0.170313	0.0412611	0.00648351	0.163829	0.176796
R86-47	negative control	-21	0.182812	0.040625	0.00638356	0.176429	0.189196
R86-47	positive control	-4	0.153125	0.159467	0.0250577	0.128067	0.178183
R86-47	positive control	-6	0.909375	0.149783	0.023536	0.885839	0.932911
R86-47	positive control	-8	1	0	0	1	1
R86-47	positive control	-9	1	0	0	1	1
R86-47	positive control	-10	1	0	0	1	1
R86-47	positive control	-11	1	0	0	1	1
R86-47	positive control	-12	1	0	0	1	1
R86-47	positive control	-13	1	0	0	1	1
R86-47	positive control	-14	1	0	0	1	1
R86-47	positive control	-15	1	0	0	1	1
R86-47	positive control	-16	1	0	0	1	1
R86-47	positive control	-17	1	0	0	1	1
R86-47	positive control	-18	1	0	0	1	1
R86-47	positive control	-19	1	0	0	1	1
R86-47	positive control	-20	1	0	0	1	1
R86-47	positive control	-21	1	0	0	1	1
VR66-07	negative control	-4	0	0	0	0	0
VR66-07	negative control	-6	0	0	0	0	0
VR66-07	negative control	-8	0	0	0	0	0
VR66-07	negative control	-9	0	0	0	0	0
VR66-07	negative control	-10	0.0125	0.025	0.00392835	0.00857165	0.0164284
VR66-07	negative control	-11	0.015625	0.0220971	0.0034722	0.0121528	0.0190972
VR66-07	negative control	-12	0.040625	0.0422357	0.00663666	0.0339883	0.0472617
VR66-07	negative control	-13	0.0484375	0.0428098	0.00672688	0.0417106	0.0551644
VR66-07	negative control	-14	0.05625	0.0414578	0.00651443	0.0497356	0.0627644
VR66-07	negative control	-15	0.05625	0.0414578	0.00651443	0.0497356	0.0627644
VR66-07	negative control	-16	0.0640625	0.028125	0.00441939	0.0596431	0.0684819
VR66-07	negative control	-17	0.1	0.0364435	0.0057265	0.0942735	0.105727
VR66-07	negative control	-18	0.115625	0.0452136	0.00710459	0.10852	0.12273
VR66-07	negative control	-19	0.154688	0.0443045	0.00696174	0.147726	0.161649
VR66-07	negative control	-20	0.170313	0.0412611	0.00648351	0.163829	0.176796
VR66-07	negative control	-21	0.182812	0.040625	0.00638356	0.176429	0.189196
VR66-07	positive control	-4	0.153125	0.159467	0.0250577	0.128067	0.178183
VR66-07	positive control	-6	0.909375	0.149783	0.023536	0.885839	0.932911
VR66-07	positive control	-8	1	0	0	1	1
VR66-07	positive control	-9	1	0	0	1	1
VR66-07	positive control	-10	1	0	0	1	1
VR66-07	positive control	-11	1	0	0	1	1
VR66-07	positive control	-12	1	0	0	1	1
VR66-07	positive control	-13	1	0	0	1	1
VR66-07	positive control	-14	1	0	0	1	1
VR66-07	positive control	-15	1	0	0	1	1
VR66-07	positive control	-16	1	0	0	1	1
VR66-07	positive control	-17	1	0	0	1	1
VR66-07	positive control	-18	1	0	0	1	1
VR66-07	positive control	-19	1	0	0	1	1
VR66-07	positive control	-20	1	0	0	1	1
VR66-07	positive control	-21	1	0	0	1	1
VR66-10	negative control	-4	0	0	0	0	0
VR66-10	negative control	-6	0	0	0	0	0
VR66-10	negative control	-8	0	0	0	0	0
VR66-10	negative control	-9	0	0	0	0	0
VR66-10	negative control	-10	0.0125	0.025	0.00392835	0.00857165	0.0164284
VR66-10	negative control	-11	0.015625	0.0220971	0.0034722	0.0121528	0.0190972
VR66-10	negative control	-12	0.040625	0.0422357	0.00663666	0.0339883	0.0472617
VR66-10	negative control	-13	0.0484375	0.0428098	0.00672688	0.0417106	0.0551644
VR66-10	negative control	-14	0.05625	0.0414578	0.00651443	0.0497356	0.0627644
VR66-10	negative control	-15	0.05625	0.0414578	0.00651443	0.0497356	0.0627644
VR66-10	negative control	-16	0.0640625	0.028125	0.00441939	0.0596431	0.0684819
VR66-10	negative control	-17	0.1	0.0364435	0.0057265	0.0942735	0.105727
VR66-10	negative control	-18	0.115625	0.0452136	0.00710459	0.10852	0.12273
VR66-10	negative control	-19	0.154688	0.0443045	0.00696174	0.147726	0.161649
VR66-10	negative control	-20	0.170313	0.0412611	0.00648351	0.163829	0.176796
VR66-10	negative control	-21	0.182812	0.040625	0.00638356	0.176429	0.189196
VR66-10	positive control	-4	0.153125	0.159467	0.0250577	0.128067	0.178183
VR66-10	positive control	-6	0.909375	0.149783	0.023536	0.885839	0.932911
VR66-10	positive control	-8	1	0	0	1	1
VR66-10	positive control	-9	1	0	0	1	1
VR66-10	positive control	-10	1	0	0	1	1
VR66-10	positive control	-11	1	0	0	1	1
VR66-10	positive control	-12	1	0	0	1	1
VR66-10	positive control	-13	1	0	0	1	1
VR66-10	positive control	-14	1	0	0	1	1
VR66-10	positive control	-15	1	0	0	1	1
VR66-10	positive control	-16	1	0	0	1	1
VR66-10	positive control	-17	1	0	0	1	1
VR66-10	positive control	-18	1	0	0	1	1
VR66-10	positive control	-19	1	0	0	1	1
VR66-10	positive control	-20	1	0	0	1	1
VR66-10	positive control	-21	1	0	0	1	1
R86-45	R86-45 total	-4	0	0	0	0	0
R86-45	R86-45 total	-6	0	0	0	0	0
R86-45	R86-45 total	-8	0.03125	0.0441942	0.00245947	0.0287905	0.0337095
R86-45	R86-45 total	-9	0.09375	NA	NA	NA	NA
R86-45	R86-45 total	-10	0.0625	0.0883884	0.00491894	0.0575811	0.0674189
R86-45	R86-45 total	-11	0.1875	NA	NA	NA	NA
R86-45	R86-45 total	-12	0.09375	0.132583	0.0073784	0.0863716	0.101128
R86-45	R86-45 total	-13	0.09375	0.132583	0.0073784	0.0863716	0.101128
R86-45	R86-45 total	-14	0.09375	0.132583	0.0073784	0.0863716	0.101128
R86-45	R86-45 total	-15	0.140625	0.110485	0.00614867	0.134476	0.146774
R86-45	R86-45 total	-16	0.140625	0.110485	0.00614867	0.134476	0.146774
R86-45	R86-45 total	-17	0.234375	0.0220971	0.00122973	0.233145	0.235605
R86-45	R86-45 total	-18	0.484375	0.15468	0.00860814	0.475767	0.492983
R86-45	R86-45 total	-19	0.734375	0.0220971	0.00122973	0.733145	0.735605
R86-45	R86-45 total	-20	0.9375	0.0883884	0.00491894	0.932581	0.942419
R86-45	R86-45 total	-21	1	0	0	1	1
R86-45	R86-45 soluble	-4	0	0	0	0	0
R86-45	R86-45 soluble	-6	0	0	0	0	0
R86-45	R86-45 soluble	-8	0	0	0	0	0
R86-45	R86-45 soluble	-9	0	NA	NA	NA	NA
R86-45	R86-45 soluble	-10	0	0	0	0	0
R86-45	R86-45 soluble	-11	0.03125	NA	NA	NA	NA
R86-45	R86-45 soluble	-12	0.015625	0.0220971	0.00122973	0.0143953	0.0168547
R86-45	R86-45 soluble	-13	0.015625	0.0220971	0.00122973	0.0143953	0.0168547
R86-45	R86-45 soluble	-14	0.015625	0.0220971	0.00122973	0.0143953	0.0168547
R86-45	R86-45 soluble	-15	0.015625	0.0220971	0.00122973	0.0143953	0.0168547
R86-45	R86-45 soluble	-16	0.015625	0.0220971	0.00122973	0.0143953	0.0168547
R86-45	R86-45 soluble	-17	0.015625	0.0220971	0.00122973	0.0143953	0.0168547
R86-45	R86-45 soluble	-18	0.078125	0.110485	0.00614867	0.0719763	0.0842737
R86-45	R86-45 soluble	-19	0.184375	0.0486136	0.00270542	0.18167	0.18708
R86-45	R86-45 soluble	-20	0.340625	0.0839689	0.00467299	0.335952	0.345298
R86-45	R86-45 soluble	-21	0.471875	0.181196	0.0100838	0.461791	0.481959
R86-45	R86-45 total non-proteinaceous	-4	0	0	0	0	0
R86-45	R86-45 total non-proteinaceous	-6	0	0	0	0	0
R86-45	R86-45 total non-proteinaceous	-8	0	0	0	0	0
R86-45	R86-45 total non-proteinaceous	-9	0	NA	NA	NA	NA
R86-45	R86-45 total non-proteinaceous	-10	0	0	0	0	0
R86-45	R86-45 total non-proteinaceous	-11	0	NA	NA	NA	NA
R86-45	R86-45 total non-proteinaceous	-12	0	0	0	0	0
R86-45	R86-45 total non-proteinaceous	-13	0.025	0.0353553	0.00196757	0.0230324	0.0269676
R86-45	R86-45 total non-proteinaceous	-14	0.025	0.0353553	0.00196757	0.0230324	0.0269676
R86-45	R86-45 total non-proteinaceous	-15	0.025	0.0353553	0.00196757	0.0230324	0.0269676
R86-45	R86-45 total non-proteinaceous	-16	0.025	0.0353553	0.00196757	0.0230324	0.0269676
R86-45	R86-45 total non-proteinaceous	-17	0.025	0.0353553	0.00196757	0.0230324	0.0269676
R86-45	R86-45 total non-proteinaceous	-18	0.10625	0.0618718	0.00344326	0.102807	0.109693
R86-45	R86-45 total non-proteinaceous	-19	0.121875	0.0397748	0.00221352	0.119661	0.124089
R86-45	R86-45 total non-proteinaceous	-20	0.121875	0.0397748	0.00221352	0.119661	0.124089
R86-45	R86-45 total non-proteinaceous	-21	0.153125	0.00441942	0.00024595	0.152879	0.153371
R86-45	R86-45 soluble non-proteinaceous	-4	0	0	0	0	0
R86-45	R86-45 soluble non-proteinaceous	-6	0	0	0	0	0
R86-45	R86-45 soluble non-proteinaceous	-8	0	0	0	0	0
R86-45	R86-45 soluble non-proteinaceous	-9	0	NA	NA	NA	NA
R86-45	R86-45 soluble non-proteinaceous	-10	0.015625	0.0220971	0.00122973	0.0143953	0.0168547
R86-45	R86-45 soluble non-proteinaceous	-11	0.03125	NA	NA	NA	NA
R86-45	R86-45 soluble non-proteinaceous	-12	0.040625	0.0132582	0.00073784	0.0398872	0.0413628
R86-45	R86-45 soluble non-proteinaceous	-13	0.065625	0.0486136	0.00270542	0.0629196	0.0683304
R86-45	R86-45 soluble non-proteinaceous	-14	0.065625	0.0486136	0.00270542	0.0629196	0.0683304
R86-45	R86-45 soluble non-proteinaceous	-15	0.090625	0.0839689	0.00467299	0.085952	0.095298
R86-45	R86-45 soluble non-proteinaceous	-16	0.090625	0.0839689	0.00467299	0.085952	0.095298
R86-45	R86-45 soluble non-proteinaceous	-17	0.090625	0.0839689	0.00467299	0.085952	0.095298
R86-45	R86-45 soluble non-proteinaceous	-18	0.10625	0.0618718	0.00344326	0.102807	0.109693
R86-45	R86-45 soluble non-proteinaceous	-19	0.10625	0.0618718	0.00344326	0.102807	0.109693
R86-45	R86-45 soluble non-proteinaceous	-20	0.18125	0.167938	0.00934598	0.171904	0.190596
R86-45	R86-45 soluble non-proteinaceous	-21	0.20625	0.203293	0.0113136	0.194936	0.217564
R86-47	R86-47 total	-4	0	0	0	0	0
R86-47	R86-47 total	-6	0	0	0	0	0
R86-47	R86-47 total	-8	0	0	0	0	0
R86-47	R86-47 total	-9	0.03125	NA	NA	NA	NA
R86-47	R86-47 total	-10	0.03125	0	0	0.03125	0.03125
R86-47	R86-47 total	-11	0.03125	NA	NA	NA	NA
R86-47	R86-47 total	-12	0.03125	0	0	0.03125	0.03125
R86-47	R86-47 total	-13	0.03125	0	0	0.03125	0.03125
R86-47	R86-47 total	-14	0.03125	0	0	0.03125	0.03125
R86-47	R86-47 total	-15	0.03125	0	0	0.03125	0.03125
R86-47	R86-47 total	-16	0.03125	0	0	0.03125	0.03125
R86-47	R86-47 total	-17	0.0625	0.0441942	0.00245947	0.0600405	0.0649595
R86-47	R86-47 total	-18	0.3125	0.176777	0.00983787	0.302662	0.322338
R86-47	R86-47 total	-19	0.40625	0.132583	0.0073784	0.398872	0.413628
R86-47	R86-47 total	-20	0.578125	0.0662913	0.0036892	0.574436	0.581814
R86-47	R86-47 total	-21	0.875	0.132583	0.0073784	0.867622	0.882378
R86-47	R86-47 soluble	-4	0	0	0	0	0
R86-47	R86-47 soluble	-6	0	0	0	0	0
R86-47	R86-47 soluble	-8	0	0	0	0	0
R86-47	R86-47 soluble	-9	0	NA	NA	NA	NA
R86-47	R86-47 soluble	-10	0	0	0	0	0
R86-47	R86-47 soluble	-11	0	NA	NA	NA	NA
R86-47	R86-47 soluble	-12	0	0	0	0	0
R86-47	R86-47 soluble	-13	0	0	0	0	0
R86-47	R86-47 soluble	-14	0	0	0	0	0
R86-47	R86-47 soluble	-15	0	0	0	0	0
R86-47	R86-47 soluble	-16	0	0	0	0	0
R86-47	R86-47 soluble	-17	0.025	0.0353553	0.00196757	0.0230324	0.0269676
R86-47	R86-47 soluble	-18	0.2625	0.159099	0.00885409	0.253646	0.271354
R86-47	R86-47 soluble	-19	0.425	0.106066	0.00590272	0.419097	0.430903
R86-47	R86-47 soluble	-20	0.6125	0.0176777	0.00098379	0.611516	0.613484
R86-47	R86-47 soluble	-21	0.88125	0.0972272	0.00541083	0.875839	0.886661
R86-47	R86-47 total non-proteinaceous	-4	0	0	0	0	0
R86-47	R86-47 total non-proteinaceous	-6	0	0	0	0	0
R86-47	R86-47 total non-proteinaceous	-8	0	0	0	0	0
R86-47	R86-47 total non-proteinaceous	-9	0.03125	NA	NA	NA	NA
R86-47	R86-47 total non-proteinaceous	-10	0.015625	0.0220971	0.00122973	0.0143953	0.0168547
R86-47	R86-47 total non-proteinaceous	-11	0.03125	NA	NA	NA	NA
R86-47	R86-47 total non-proteinaceous	-12	0.015625	0.0220971	0.00122973	0.0143953	0.0168547
R86-47	R86-47 total non-proteinaceous	-13	0.015625	0.0220971	0.00122973	0.0143953	0.0168547
R86-47	R86-47 total non-proteinaceous	-14	0.015625	0.0220971	0.00122973	0.0143953	0.0168547
R86-47	R86-47 total non-proteinaceous	-15	0.040625	0.0132582	0.00073784	0.0398872	0.0413628
R86-47	R86-47 total non-proteinaceous	-16	0.05625	0.00883884	0.00049189	0.0557581	0.0567419
R86-47	R86-47 total non-proteinaceous	-17	0.05625	0.00883884	0.00049189	0.0557581	0.0567419
R86-47	R86-47 total non-proteinaceous	-18	0.05625	0.00883884	0.00049189	0.0557581	0.0567419
R86-47	R86-47 total non-proteinaceous	-19	0.071875	0.0309359	0.00172163	0.0701534	0.0735966
R86-47	R86-47 total non-proteinaceous	-20	0.1125	0.0176777	0.00098379	0.111516	0.113484
R86-47	R86-47 total non-proteinaceous	-21	0.1375	0.0176777	0.00098379	0.136516	0.138484
R86-47	R86-47 soluble non-proteinaceous	-4	0	0	0	0	0
R86-47	R86-47 soluble non-proteinaceous	-6	0	0	0	0	0
R86-47	R86-47 soluble non-proteinaceous	-8	0	0	0	0	0
R86-47	R86-47 soluble non-proteinaceous	-9	0	NA	NA	NA	NA
R86-47	R86-47 soluble non-proteinaceous	-10	0.015625	0.0220971	0.00122973	0.0143953	0.0168547
R86-47	R86-47 soluble non-proteinaceous	-11	0.03125	NA	NA	NA	NA
R86-47	R86-47 soluble non-proteinaceous	-12	0.015625	0.0220971	0.00122973	0.0143953	0.0168547
R86-47	R86-47 soluble non-proteinaceous	-13	0.015625	0.0220971	0.00122973	0.0143953	0.0168547
R86-47	R86-47 soluble non-proteinaceous	-14	0.015625	0.0220971	0.00122973	0.0143953	0.0168547
R86-47	R86-47 soluble non-proteinaceous	-15	0.015625	0.0220971	0.00122973	0.0143953	0.0168547
R86-47	R86-47 soluble non-proteinaceous	-16	0.03125	0.0441942	0.00245947	0.0287905	0.0337095
R86-47	R86-47 soluble non-proteinaceous	-17	0.03125	0.0441942	0.00245947	0.0287905	0.0337095
R86-47	R86-47 soluble non-proteinaceous	-18	0.03125	0.0441942	0.00245947	0.0287905	0.0337095
R86-47	R86-47 soluble non-proteinaceous	-19	0.03125	0.0441942	0.00245947	0.0287905	0.0337095
R86-47	R86-47 soluble non-proteinaceous	-20	0.10625	0.0618718	0.00344326	0.102807	0.109693
R86-47	R86-47 soluble non-proteinaceous	-21	0.13125	0.0972272	0.00541083	0.125839	0.136661
VR66-07	VR66-07 total	-4	0	0	0	0	0
VR66-07	VR66-07 total	-6	0	0	0	0	0
VR66-07	VR66-07 total	-8	0	0	0	0	0
VR66-07	VR66-07 total	-9	0	NA	NA	NA	NA
VR66-07	VR66-07 total	-10	0	0	0	0	0
VR66-07	VR66-07 total	-11	0	NA	NA	NA	NA
VR66-07	VR66-07 total	-12	0	0	0	0	0
VR66-07	VR66-07 total	-13	0	0	0	0	0
VR66-07	VR66-07 total	-14	0	0	0	0	0
VR66-07	VR66-07 total	-15	0	0	0	0	0
VR66-07	VR66-07 total	-16	0	0	0	0	0
VR66-07	VR66-07 total	-17	0.03125	0.0441942	0.00245947	0.0287905	0.0337095
VR66-07	VR66-07 total	-18	0.109375	0.0662913	0.0036892	0.105686	0.113064
VR66-07	VR66-07 total	-19	0.296875	0.0220971	0.00122973	0.295645	0.298105
VR66-07	VR66-07 total	-20	0.46875	0.0883884	0.00491894	0.463831	0.473669
VR66-07	VR66-07 total	-21	0.75	0.132583	0.0073784	0.742622	0.757378
VR66-07	VR66-07 soluble	-4	0	0	0	0	0
VR66-07	VR66-07 soluble	-6	0	0	0	0	0
VR66-07	VR66-07 soluble	-8	0	0	0	0	0
VR66-07	VR66-07 soluble	-9	0	NA	NA	NA	NA
VR66-07	VR66-07 soluble	-10	0	0	0	0	0
VR66-07	VR66-07 soluble	-11	0.03125	NA	NA	NA	NA
VR66-07	VR66-07 soluble	-12	0.03125	0.0441942	0.00245947	0.0287905	0.0337095
VR66-07	VR66-07 soluble	-13	0.046875	0.0662913	0.0036892	0.0431858	0.0505642
VR66-07	VR66-07 soluble	-14	0.046875	0.0662913	0.0036892	0.0431858	0.0505642
VR66-07	VR66-07 soluble	-15	0.046875	0.0662913	0.0036892	0.0431858	0.0505642
VR66-07	VR66-07 soluble	-16	0.0625	0.0883884	0.00491894	0.0575811	0.0674189
VR66-07	VR66-07 soluble	-17	0.0625	0.0883884	0.00491894	0.0575811	0.0674189
VR66-07	VR66-07 soluble	-18	0.134375	0.119324	0.00664056	0.127734	0.141016
VR66-07	VR66-07 soluble	-19	0.33125	0.0265165	0.00147568	0.329774	0.332726
VR66-07	VR66-07 soluble	-20	0.5625	0.265165	0.0147568	0.547743	0.577257
VR66-07	VR66-07 soluble	-21	0.715625	0.260746	0.0145109	0.701114	0.730136
VR66-07	VR66-07 total non-proteinaceous	-4	0	0	0	0	0
VR66-07	VR66-07 total non-proteinaceous	-6	0	0	0	0	0
VR66-07	VR66-07 total non-proteinaceous	-8	0	0	0	0	0
VR66-07	VR66-07 total non-proteinaceous	-9	0	NA	NA	NA	NA
VR66-07	VR66-07 total non-proteinaceous	-10	0	0	0	0	0
VR66-07	VR66-07 total non-proteinaceous	-11	0	NA	NA	NA	NA
VR66-07	VR66-07 total non-proteinaceous	-12	0.025	0.0353553	0.00196757	0.0230324	0.0269676
VR66-07	VR66-07 total non-proteinaceous	-13	0.025	0.0353553	0.00196757	0.0230324	0.0269676
VR66-07	VR66-07 total non-proteinaceous	-14	0.025	0.0353553	0.00196757	0.0230324	0.0269676
VR66-07	VR66-07 total non-proteinaceous	-15	0.025	0.0353553	0.00196757	0.0230324	0.0269676
VR66-07	VR66-07 total non-proteinaceous	-16	0.05	0.0707107	0.00393515	0.0460648	0.0539352
VR66-07	VR66-07 total non-proteinaceous	-17	0.05	0.0707107	0.00393515	0.0460648	0.0539352
VR66-07	VR66-07 total non-proteinaceous	-18	0.096875	0.00441942	0.00024595	0.096629	0.0971209
VR66-07	VR66-07 total non-proteinaceous	-19	0.1125	0.0176777	0.00098379	0.111516	0.113484
VR66-07	VR66-07 total non-proteinaceous	-20	0.1375	0.0176777	0.00098379	0.136516	0.138484
VR66-07	VR66-07 total non-proteinaceous	-21	0.253125	0.137002	0.00762435	0.245501	0.260749
VR66-07	VR66-07 soluble non-proteinaceous	-4	0	0	0	0	0
VR66-07	VR66-07 soluble non-proteinaceous	-6	0	0	0	0	0
VR66-07	VR66-07 soluble non-proteinaceous	-8	0	0	0	0	0
VR66-07	VR66-07 soluble non-proteinaceous	-9	0	NA	NA	NA	NA
VR66-07	VR66-07 soluble non-proteinaceous	-10	0	0	0	0	0
VR66-07	VR66-07 soluble non-proteinaceous	-11	0	NA	NA	NA	NA
VR66-07	VR66-07 soluble non-proteinaceous	-12	0	0	0	0	0
VR66-07	VR66-07 soluble non-proteinaceous	-13	0	0	0	0	0
VR66-07	VR66-07 soluble non-proteinaceous	-14	0	0	0	0	0
VR66-07	VR66-07 soluble non-proteinaceous	-15	0	0	0	0	0
VR66-07	VR66-07 soluble non-proteinaceous	-16	0	0	0	0	0
VR66-07	VR66-07 soluble non-proteinaceous	-17	0.075	0.106066	0.00590272	0.0690973	0.0809027
VR66-07	VR66-07 soluble non-proteinaceous	-18	0.075	0.106066	0.00590272	0.0690973	0.0809027
VR66-07	VR66-07 soluble non-proteinaceous	-19	0.075	0.106066	0.00590272	0.0690973	0.0809027
VR66-07	VR66-07 soluble non-proteinaceous	-20	0.1	0.141421	0.0078703	0.0921297	0.10787
VR66-07	VR66-07 soluble non-proteinaceous	-21	0.175	0.247487	0.013773	0.161227	0.188773
VR66-10	VR66-10 total	-4	0	0	0	0	0
VR66-10	VR66-10 total	-6	0	0	0	0	0
VR66-10	VR66-10 total	-8	0	0	0	0	0
VR66-10	VR66-10 total	-9	0	NA	NA	NA	NA
VR66-10	VR66-10 total	-10	0	0	0	0	0
VR66-10	VR66-10 total	-11	0	NA	NA	NA	NA
VR66-10	VR66-10 total	-12	0	0	0	0	0
VR66-10	VR66-10 total	-13	0	0	0	0	0
VR66-10	VR66-10 total	-14	0.016129	0.0228099	0.0012694	0.0148596	0.0173984
VR66-10	VR66-10 total	-15	0.016129	0.0228099	0.0012694	0.0148596	0.0173984
VR66-10	VR66-10 total	-16	0.016129	0.0228099	0.0012694	0.0148596	0.0173984
VR66-10	VR66-10 total	-17	0.094254	0.0876755	0.00487927	0.0893748	0.0991333
VR66-10	VR66-10 total	-18	0.414819	0.188894	0.0105122	0.404306	0.425331
VR66-10	VR66-10 total	-19	0.715222	0.0833987	0.00464125	0.710581	0.719863
VR66-10	VR66-10 total	-20	0.840726	0.048471	0.00269748	0.838028	0.843423
VR66-10	VR66-10 total	-21	0.951613	0.0684297	0.00380821	0.947805	0.955421
VR66-10	VR66-10 soluble	-4	0	0	0	0	0
VR66-10	VR66-10 soluble	-6	0	0	0	0	0
VR66-10	VR66-10 soluble	-8	0	0	0	0	0
VR66-10	VR66-10 soluble	-9	0	NA	NA	NA	NA
VR66-10	VR66-10 soluble	-10	0	0	0	0	0
VR66-10	VR66-10 soluble	-11	0	NA	NA	NA	NA
VR66-10	VR66-10 soluble	-12	0.1	0.141421	0.0078703	0.0921297	0.10787
VR66-10	VR66-10 soluble	-13	0.1	0.141421	0.0078703	0.0921297	0.10787
VR66-10	VR66-10 soluble	-14	0.1	0.141421	0.0078703	0.0921297	0.10787
VR66-10	VR66-10 soluble	-15	0.1	0.141421	0.0078703	0.0921297	0.10787
VR66-10	VR66-10 soluble	-16	0.1	0.141421	0.0078703	0.0921297	0.10787
VR66-10	VR66-10 soluble	-17	0.15	0.212132	0.0118055	0.138195	0.161805
VR66-10	VR66-10 soluble	-18	0.371875	0.0397748	0.00221352	0.369661	0.374089
VR66-10	VR66-10 soluble	-19	0.5125	0.194454	0.0108217	0.501678	0.523322
VR66-10	VR66-10 soluble	-20	0.634375	0.234229	0.0130352	0.62134	0.64741
VR66-10	VR66-10 soluble	-21	0.796875	0.287262	0.0159865	0.780888	0.812862
VR66-10	VR66-10 total non-proteinaceous	-4	0	0	0	0	0
VR66-10	VR66-10 total non-proteinaceous	-6	0	0	0	0	0
VR66-10	VR66-10 total non-proteinaceous	-8	0	0	0	0	0
VR66-10	VR66-10 total non-proteinaceous	-9	0	NA	NA	NA	NA
VR66-10	VR66-10 total non-proteinaceous	-10	0	0	0	0	0
VR66-10	VR66-10 total non-proteinaceous	-11	0	NA	NA	NA	NA
VR66-10	VR66-10 total non-proteinaceous	-12	0.015625	0.0220971	0.00122973	0.0143953	0.0168547
VR66-10	VR66-10 total non-proteinaceous	-13	0.015625	0.0220971	0.00122973	0.0143953	0.0168547
VR66-10	VR66-10 total non-proteinaceous	-14	0.015625	0.0220971	0.00122973	0.0143953	0.0168547
VR66-10	VR66-10 total non-proteinaceous	-15	0.015625	0.0220971	0.00122973	0.0143953	0.0168547
VR66-10	VR66-10 total non-proteinaceous	-16	0.015625	0.0220971	0.00122973	0.0143953	0.0168547
VR66-10	VR66-10 total non-proteinaceous	-17	0.040625	0.0132582	0.00073784	0.0398872	0.0413628
VR66-10	VR66-10 total non-proteinaceous	-18	0.040625	0.0132582	0.00073784	0.0398872	0.0413628
VR66-10	VR66-10 total non-proteinaceous	-19	0.071875	0.0309359	0.00172163	0.0701534	0.0735966
VR66-10	VR66-10 total non-proteinaceous	-20	0.096875	0.00441942	0.00024595	0.096629	0.0971209
VR66-10	VR66-10 total non-proteinaceous	-21	0.39375	0.291682	0.0162325	0.377518	0.409982
VR66-10	VR66-10 soluble non-proteinaceous	-4	0	0	0	0	0
VR66-10	VR66-10 soluble non-proteinaceous	-6	0	0	0	0	0
VR66-10	VR66-10 soluble non-proteinaceous	-8	0.015625	0.0220971	0.00122973	0.0143953	0.0168547
VR66-10	VR66-10 soluble non-proteinaceous	-9	0.0625	NA	NA	NA	NA
VR66-10	VR66-10 soluble non-proteinaceous	-10	0.0625	0.0883884	0.00491894	0.0575811	0.0674189
VR66-10	VR66-10 soluble non-proteinaceous	-11	0.125	NA	NA	NA	NA
VR66-10	VR66-10 soluble non-proteinaceous	-12	0.1125	0.0176777	0.00098379	0.111516	0.113484
VR66-10	VR66-10 soluble non-proteinaceous	-13	0.1125	0.0176777	0.00098379	0.111516	0.113484
VR66-10	VR66-10 soluble non-proteinaceous	-14	0.1125	0.0176777	0.00098379	0.111516	0.113484
VR66-10	VR66-10 soluble non-proteinaceous	-15	0.1125	0.0176777	0.00098379	0.111516	0.113484
VR66-10	VR66-10 soluble non-proteinaceous	-16	0.1125	0.0176777	0.00098379	0.111516	0.113484
VR66-10	VR66-10 soluble non-proteinaceous	-17	0.128125	0.0397748	0.00221352	0.125911	0.130339
VR66-10	VR66-10 soluble non-proteinaceous	-18	0.128125	0.0397748	0.00221352	0.125911	0.130339
VR66-10	VR66-10 soluble non-proteinaceous	-19	0.153125	0.00441942	0.00024595	0.152879	0.153371
VR66-10	VR66-10 soluble non-proteinaceous	-20	0.203125	0.0662913	0.0036892	0.199436	0.206814
VR66-10	VR66-10 soluble non-proteinaceous	-21	0.26875	0.114905	0.00639462	0.262355	0.275145

## Sheet: Figure6_INPperCell
Processed data for Figure 6 - Ice Nucleating Particle concentration per cell
A total of 256 observations over a gradient -4 to -21°C with -1°C step (i.e., 16 entries) for four Limnomonas gaiensis strains (R86-45, R86-47, VR66-07, and VR66-10).
Conditions report the normalized data for the mean for both the frozen fraction (FF) and for the concentration of Ice Nucleating Particles (INP) for the investigated strains without (total) and with treatment
i.e., filtration over 0.2 µm pore size membrane (soluble), heat (non-proteinaceous), and a combination of the two (soluble and non-proteinaceous).
Mean was calculated over 20 to 32 inoculates over two distinct sets of experiments for the samples and normalized to the negative controls.
The confidence interval (CI) limits around the mean (MssCI and MwCI). NA stands for not available (data below background noice).
strain	condition	temperature	mean_FF_norm	MssCI_FF_norm	MwCI_FF_norm	mean_INP	MssCI_INP	MwCI_INP
R86-45	total	-4	0	0	0	0	0	0
R86-45	total	-6	0	0	0	0	0	0
R86-45	total	-8	0.03125	0.0287905	0.0337095	2.09e-06	1.92e-06	2.25e-06
R86-45	total	-9	0.09375	NA	NA	NA	NA	NA
R86-45	total	-10	0.05	0.0490094	0.0509906	4.32e-06	3.98e-06	4.66e-06
R86-45	total	-11	0.171875	NA	NA	NA	NA	NA
R86-45	total	-12	0.053125	0.0523833	0.0538667	4.92e-06	4.45e-06	5.4e-06
R86-45	total	-13	0.0453125	0.044661	0.045964	4.37e-06	3.85e-06	4.89e-06
R86-45	total	-14	0.0375	0.036636	0.038364	3.19e-06	2.76e-06	3.62e-06
R86-45	total	-15	0.084375	0.0847408	0.0840092	5.49e-06	5.06e-06	5.93e-06
R86-45	total	-16	0.0765625	0.0748332	0.0782918	5.49e-06	5.06e-06	5.93e-06
R86-45	total	-17	0.134375	0.138872	0.129878	7.97e-06	7.74e-06	8.21e-06
R86-45	total	-18	0.36875	0.367246	0.370254	2.47e-05	2.38e-05	2.57e-05
R86-45	total	-19	0.579688	0.58542	0.573955	4.12e-05	4.06e-05	4.18e-05
R86-45	total	-20	0.767188	0.768752	0.765623	6.56e-05	6.53e-05	6.59e-05
R86-45	total	-21	0.817187	0.823571	0.810804	8.02e-05	7.88e-05	8.16e-05
R86-45	soluble	-4	0	0	0	0	0	0
R86-45	soluble	-6	0	0	0	0	0	0
R86-45	soluble	-8	0	0	0	0	0	0
R86-45	soluble	-9	0	NA	NA	0	0	0
R86-45	soluble	-10	NA	NA	NA	NA	NA	NA
R86-45	soluble	-11	NA	NA	NA	NA	NA	NA
R86-45	soluble	-12	NA	NA	NA	NA	NA	NA
R86-45	soluble	-13	NA	NA	NA	NA	NA	NA
R86-45	soluble	-14	NA	NA	NA	NA	NA	NA
R86-45	soluble	-15	NA	NA	NA	NA	NA	NA
R86-45	soluble	-16	NA	NA	NA	NA	NA	NA
R86-45	soluble	-17	NA	NA	NA	NA	NA	NA
R86-45	soluble	-18	NA	NA	NA	NA	NA	NA
R86-45	soluble	-19	0.0296875	0.0339438	0.0254312	0	0	0
R86-45	soluble	-20	0.170313	0.172123	0.168502	7.43e-06	7.17e-06	7.68e-06
R86-45	soluble	-21	0.289062	0.285362	0.292763	1.38e-05	1.34e-05	1.42e-05
R86-45	total non-proteinaceous	-4	0	0	0	0	0	0
R86-45	total non-proteinaceous	-6	0	0	0	0	0	0
R86-45	total non-proteinaceous	-8	0	0	0	NA	NA	NA
R86-45	total non-proteinaceous	-9	0	NA	NA	NA	NA	NA
R86-45	total non-proteinaceous	-10	NA	NA	NA	NA	NA	NA
R86-45	total non-proteinaceous	-11	NA	NA	NA	NA	NA	NA
R86-45	total non-proteinaceous	-12	NA	NA	NA	NA	NA	NA
R86-45	total non-proteinaceous	-13	NA	NA	NA	NA	NA	NA
R86-45	total non-proteinaceous	-14	NA	NA	NA	NA	NA	NA
R86-45	total non-proteinaceous	-15	NA	NA	NA	NA	NA	NA
R86-45	total non-proteinaceous	-16	NA	NA	NA	NA	NA	NA
R86-45	total non-proteinaceous	-17	NA	NA	NA	NA	NA	NA
R86-45	total non-proteinaceous	-18	NA	NA	NA	NA	NA	NA
R86-45	total non-proteinaceous	-19	NA	NA	NA	NA	NA	NA
R86-45	total non-proteinaceous	-20	NA	NA	NA	NA	NA	NA
R86-45	total non-proteinaceous	-21	NA	NA	NA	NA	NA	NA
R86-45	soluble non-proteinaceous	-4	0	0	0	0	0	0
R86-45	soluble non-proteinaceous	-6	0	0	0	0	0	0
R86-45	soluble non-proteinaceous	-8	0	0	0	0	0	0
R86-45	soluble non-proteinaceous	-9	0	NA	NA	NA	NA	NA
R86-45	soluble non-proteinaceous	-10	0.003125	0.00582361	0.000426387	NA	NA	NA
R86-45	soluble non-proteinaceous	-11	0.015625	NA	NA	NA	NA	NA
R86-45	soluble non-proteinaceous	-12	0	0.00589882	-0.00589882	NA	NA	NA
R86-45	soluble non-proteinaceous	-13	0.0171875	0.021209	0.013166	1.03e-06	9.46e-07	1.11e-06
R86-45	soluble non-proteinaceous	-14	0.009375	0.013184	0.00556599	1.03e-06	9.46e-07	1.11e-06
R86-45	soluble non-proteinaceous	-15	0.034375	0.0362164	0.0325336	1.98e-06	1.97e-06	1.98e-06
R86-45	soluble non-proteinaceous	-16	0.0265625	0.0263089	0.0268161	9.52e-07	8.77e-07	1.03e-06
R86-45	soluble non-proteinaceous	-17	NA	NA	NA	NA	NA	NA
R86-45	soluble non-proteinaceous	-18	NA	NA	NA	NA	NA	NA
R86-45	soluble non-proteinaceous	-19	NA	NA	NA	NA	NA	NA
R86-45	soluble non-proteinaceous	-20	0.0109375	0.00807503	0.0138	1.06e-06	6.65e-07	1.45e-06
R86-45	soluble non-proteinaceous	-21	0.0234375	0.0185075	0.0283675	1.06e-06	6.65e-07	1.45e-06
R86-47	total	-4	0	0	0	0	0	0
R86-47	total	-6	0	0	0	0	0	0
R86-47	total	-8	0	0	0	0	0	0
R86-47	total	-9	0.03125	NA	NA	3.34e-06	NA	NA
R86-47	total	-10	0.01875	0.0226783	0.0148217	3.91e-06	3.87e-06	3.96e-06
R86-47	total	-11	0.015625	NA	NA	0	NA	NA
R86-47	total	-12	NA	NA	NA	0	0	0
R86-47	total	-13	NA	NA	NA	NA	NA	NA
R86-47	total	-14	NA	NA	NA	NA	NA	NA
R86-47	total	-15	NA	NA	NA	NA	NA	NA
R86-47	total	-16	NA	NA	NA	NA	NA	NA
R86-47	total	-17	NA	NA	NA	NA	NA	NA
R86-47	total	-18	0.196875	0.194142	0.199608	2.43e-05	2.35e-05	2.51e-05
R86-47	total	-19	0.251563	0.251146	0.251979	3.2e-05	3.18e-05	3.22e-05
R86-47	total	-20	0.407813	0.410607	0.405018	5.72e-05	5.7e-05	5.74e-05
R86-47	total	-21	0.692187	0.691193	0.693182	0.000150882	0.000145846	0.000155918
R86-47	soluble	-4	0	0	0	0	0	0
R86-47	soluble	-6	0	0	0	0	0	0
R86-47	soluble	-8	0	0	0	0	0	0
R86-47	soluble	-9	0	NA	NA	0	NA	NA
R86-47	soluble	-10	NA	NA	NA	NA	NA	NA
R86-47	soluble	-11	NA	NA	NA	NA	NA	NA
R86-47	soluble	-12	NA	NA	NA	NA	NA	NA
R86-47	soluble	-13	NA	NA	NA	NA	NA	NA
R86-47	soluble	-14	NA	NA	NA	NA	NA	NA
R86-47	soluble	-15	NA	NA	NA	NA	NA	NA
R86-47	soluble	-16	NA	NA	NA	NA	NA	NA
R86-47	soluble	-17	NA	NA	NA	NA	NA	NA
R86-47	soluble	-18	0.146875	0.145126	0.148624	1.3e-05	1.2e-05	1.4e-05
R86-47	soluble	-19	0.270313	0.271372	0.269253	3.31e-05	3.3e-05	3.33e-05
R86-47	soluble	-20	0.442188	0.447687	0.436688	6.97e-05	6.85e-05	7.08e-05
R86-47	soluble	-21	0.698438	0.69941	0.697465	0.000145338	0.000141351	0.000149324
R86-47	total non-proteinaceous	-4	0	0	0	0	0	0
R86-47	total non-proteinaceous	-6	0	0	0	0	0	0
R86-47	total non-proteinaceous	-8	0	0	0	0	0	0
R86-47	total non-proteinaceous	-9	0.03125	NA	NA	3.34e-06	NA	NA
R86-47	total non-proteinaceous	-10	0.003125	0.00582361	0.000426387	1.67e-06	1.54e-06	1.8e-06
R86-47	total non-proteinaceous	-11	0.015625	NA	NA	0	NA	NA
R86-47	total non-proteinaceous	-12	NA	NA	NA	NA	NA	NA
R86-47	total non-proteinaceous	-13	NA	NA	NA	NA	NA	NA
R86-47	total non-proteinaceous	-14	NA	NA	NA	NA	NA	NA
R86-47	total non-proteinaceous	-15	NA	NA	NA	NA	NA	NA
R86-47	total non-proteinaceous	-16	NA	NA	NA	NA	NA	NA
R86-47	total non-proteinaceous	-17	NA	NA	NA	NA	NA	NA
R86-47	total non-proteinaceous	-18	NA	NA	NA	NA	NA	NA
R86-47	total non-proteinaceous	-19	NA	NA	NA	NA	NA	NA
R86-47	total non-proteinaceous	-20	NA	NA	NA	NA	NA	NA
R86-47	total non-proteinaceous	-21	NA	NA	NA	NA	NA	NA
R86-47	soluble non-proteinaceous	-4	0	0	0	0	0	0
R86-47	soluble non-proteinaceous	-6	0	0	0	0	0	0
R86-47	soluble non-proteinaceous	-8	0	0	0	0	0	0
R86-47	soluble non-proteinaceous	-9	0	NA	NA	0	NA	NA
R86-47	soluble non-proteinaceous	-10	0.003125	0.00582361	0.000426387	NA	NA	NA
R86-47	soluble non-proteinaceous	-11	0.015625	NA	NA	NA	NA	NA
R86-47	soluble non-proteinaceous	-12	NA	NA	NA	NA	NA	NA
R86-47	soluble non-proteinaceous	-13	NA	NA	NA	NA	NA	NA
R86-47	soluble non-proteinaceous	-14	NA	NA	NA	NA	NA	NA
R86-47	soluble non-proteinaceous	-15	NA	NA	NA	NA	NA	NA
R86-47	soluble non-proteinaceous	-16	NA	NA	NA	NA	NA	NA
R86-47	soluble non-proteinaceous	-17	NA	NA	NA	NA	NA	NA
R86-47	soluble non-proteinaceous	-18	NA	NA	NA	NA	NA	NA
R86-47	soluble non-proteinaceous	-19	NA	NA	NA	NA	NA	NA
R86-47	soluble non-proteinaceous	-20	NA	NA	NA	NA	NA	NA
R86-47	soluble non-proteinaceous	-21	NA	NA	NA	NA	NA	NA
VR66-07	total	-4	0	0	0	0	0	0
VR66-07	total	-6	0	0	0	0	0	0
VR66-07	total	-8	0	0	0	0	0	0
VR66-07	total	-9	0	NA	NA	0	NA	NA
VR66-07	total	-10	NA	NA	NA	0	0	0
VR66-07	total	-11	NA	NA	NA	NA	NA	NA
VR66-07	total	-12	NA	NA	NA	NA	NA	NA
VR66-07	total	-13	NA	NA	NA	NA	NA	NA
VR66-07	total	-14	NA	NA	NA	NA	NA	NA
VR66-07	total	-15	NA	NA	NA	NA	NA	NA
VR66-07	total	-16	NA	NA	NA	NA	NA	NA
VR66-07	total	-17	NA	NA	NA	NA	NA	NA
VR66-07	total	-18	NA	NA	NA	NA	NA	NA
VR66-07	total	-19	0.142187	0.14792	0.136455	8.15e-06	7.93e-06	8.37e-06
VR66-07	total	-20	0.298438	0.300002	0.296873	1.97e-05	1.95e-05	1.99e-05
VR66-07	total	-21	0.567187	0.566193	0.568182	5.2e-05	5.17e-05	5.24e-05
VR66-07	soluble	-4	0	0	0	0	0	0
VR66-07	soluble	-6	0	0	0	0	0	0
VR66-07	soluble	-8	0	0	0	0	0	0
VR66-07	soluble	-9	0	NA	NA	0	NA	NA
VR66-07	soluble	-10	NA	NA	NA	NA	NA	NA
VR66-07	soluble	-11	NA	NA	NA	NA	NA	NA
VR66-07	soluble	-12	NA	NA	NA	NA	NA	NA
VR66-07	soluble	-13	NA	NA	NA	NA	NA	NA
VR66-07	soluble	-14	NA	NA	NA	NA	NA	NA
VR66-07	soluble	-15	NA	NA	NA	NA	NA	NA
VR66-07	soluble	-16	NA	NA	NA	NA	NA	NA
VR66-07	soluble	-17	NA	NA	NA	NA	NA	NA
VR66-07	soluble	-18	0.01875	0.019214	0.018286	4.55e-06	3.8e-06	5.31e-06
VR66-07	soluble	-19	0.176563	0.182049	0.171076	1.45e-05	1.43e-05	1.47e-05
VR66-07	soluble	-20	0.392188	0.383914	0.400461	3.61e-05	3.51e-05	3.7e-05
VR66-07	soluble	-21	0.532813	0.524685	0.54094	5.34e-05	5.26e-05	5.42e-05
VR66-07	total non-proteinaceous	-4	0	0	0	0	0	0
VR66-07	total non-proteinaceous	-6	0	0	0	0	0	0
VR66-07	total non-proteinaceous	-8	0	0	0	0	0	0
VR66-07	total non-proteinaceous	-9	0	NA	NA	0	NA	NA
VR66-07	total non-proteinaceous	-10	NA	NA	NA	NA	NA	NA
VR66-07	total non-proteinaceous	-11	NA	NA	NA	NA	NA	NA
VR66-07	total non-proteinaceous	-12	NA	NA	NA	NA	NA	NA
VR66-07	total non-proteinaceous	-13	NA	NA	NA	NA	NA	NA
VR66-07	total non-proteinaceous	-14	NA	NA	NA	NA	NA	NA
VR66-07	total non-proteinaceous	-15	NA	NA	NA	NA	NA	NA
VR66-07	total non-proteinaceous	-16	NA	NA	NA	NA	NA	NA
VR66-07	total non-proteinaceous	-17	NA	NA	NA	NA	NA	NA
VR66-07	total non-proteinaceous	-18	NA	NA	NA	NA	NA	NA
VR66-07	total non-proteinaceous	-19	NA	NA	NA	NA	NA	NA
VR66-07	total non-proteinaceous	-20	NA	NA	NA	NA	NA	NA
VR66-07	total non-proteinaceous	-21	0.0703125	0.0690717	0.0715533	1.76e-06	1.22e-06	2.29e-06
VR66-07	soluble non-proteinaceous	-4	0	0	0	0	0	0
VR66-07	soluble non-proteinaceous	-6	0	0	0	0	0	0
VR66-07	soluble non-proteinaceous	-8	0	0	0	0	0	0
VR66-07	soluble non-proteinaceous	-9	0	NA	NA	0	NA	NA
VR66-07	soluble non-proteinaceous	-10	NA	NA	NA	NA	NA	NA
VR66-07	soluble non-proteinaceous	-11	NA	NA	NA	NA	NA	NA
VR66-07	soluble non-proteinaceous	-12	NA	NA	NA	NA	NA	NA
VR66-07	soluble non-proteinaceous	-13	NA	NA	NA	NA	NA	NA
VR66-07	soluble non-proteinaceous	-14	NA	NA	NA	NA	NA	NA
VR66-07	soluble non-proteinaceous	-15	NA	NA	NA	NA	NA	NA
VR66-07	soluble non-proteinaceous	-16	NA	NA	NA	NA	NA	NA
VR66-07	soluble non-proteinaceous	-17	NA	NA	NA	NA	NA	NA
VR66-07	soluble non-proteinaceous	-18	NA	NA	NA	NA	NA	NA
VR66-07	soluble non-proteinaceous	-19	NA	NA	NA	NA	NA	NA
VR66-07	soluble non-proteinaceous	-20	NA	NA	NA	NA	NA	NA
VR66-07	soluble non-proteinaceous	-21	NA	NA	NA	NA	NA	NA
VR66-10	total	-4	0	0	0	0	0	0
VR66-10	total	-6	0	0	0	0	0	0
VR66-10	total	-8	0	0	0	0	0	0
VR66-10	total	-9	0	NA	NA	0	NA	NA
VR66-10	total	-10	NA	NA	NA	0	0	0
VR66-10	total	-11	NA	NA	NA	NA	NA	NA
VR66-10	total	-12	NA	NA	NA	NA	NA	NA
VR66-10	total	-13	NA	NA	NA	NA	NA	NA
VR66-10	total	-14	NA	NA	NA	NA	NA	NA
VR66-10	total	-15	NA	NA	NA	NA	NA	NA
VR66-10	total	-16	NA	NA	NA	NA	NA	NA
VR66-10	total	-17	NA	NA	NA	NA	NA	NA
VR66-10	total	-18	0.299194	0.295786	0.302601	2.45e-05	2.42e-05	2.47e-05
VR66-10	total	-19	0.560534	0.562855	0.558214	6.17e-05	6.03e-05	6.3e-05
VR66-10	total	-20	0.670413	0.674199	0.666627	8.48e-05	8.2e-05	8.77e-05
VR66-10	total	-21	0.7688	0.771376	0.766225	0.000118705	0.000114347	0.000123062
VR66-10	soluble	-4	0	0	0	0	0	0
VR66-10	soluble	-6	0	0	0	0	0	0
VR66-10	soluble	-8	0	0	0	0	0	0
VR66-10	soluble	-9	0	NA	NA	0	NA	NA
VR66-10	soluble	-10	NA	NA	NA	NA	NA	NA
VR66-10	soluble	-11	NA	NA	NA	0	NA	NA
VR66-10	soluble	-12	0.059375	0.0581414	0.0606086	5.48e-06	5.05e-06	5.91e-06
VR66-10	soluble	-13	0.0515625	0.0504191	0.0527059	5.48e-06	5.05e-06	5.91e-06
VR66-10	soluble	-14	0.04375	0.0423941	0.0451059	5.48e-06	5.05e-06	5.91e-06
VR66-10	soluble	-15	0.04375	0.0423941	0.0451059	5.48e-06	5.05e-06	5.91e-06
VR66-10	soluble	-16	0.0359375	0.0324866	0.0393884	4.64e-06	4.14e-06	5.13e-06
VR66-10	soluble	-17	0.05	0.0439211	0.0560789	6.79e-06	5.99e-06	7.58e-06
VR66-10	soluble	-18	0.25625	0.261141	0.251359	2.4e-05	2.36e-05	2.45e-05
VR66-10	soluble	-19	0.357812	0.353953	0.361672	4.39e-05	4.17e-05	4.62e-05
VR66-10	soluble	-20	0.464062	0.457511	0.470614	6.62e-05	6.28e-05	6.96e-05
VR66-10	soluble	-21	0.614062	0.60446	0.623665	0.000101047	9.58e-05	0.000106266
VR66-10	total non-proteinaceous	-4	0	0	0	0	0	0
VR66-10	total non-proteinaceous	-6	0	0	0	0	0	0
VR66-10	total non-proteinaceous	-8	0	0	0	0	0	0
VR66-10	total non-proteinaceous	-9	0	NA	NA	0	NA	NA
VR66-10	total non-proteinaceous	-10	NA	NA	NA	NA	NA	NA
VR66-10	total non-proteinaceous	-11	NA	NA	NA	NA	NA	NA
VR66-10	total non-proteinaceous	-12	NA	NA	NA	NA	NA	NA
VR66-10	total non-proteinaceous	-13	NA	NA	NA	NA	NA	NA
VR66-10	total non-proteinaceous	-14	NA	NA	NA	NA	NA	NA
VR66-10	total non-proteinaceous	-15	NA	NA	NA	NA	NA	NA
VR66-10	total non-proteinaceous	-16	NA	NA	NA	NA	NA	NA
VR66-10	total non-proteinaceous	-17	NA	NA	NA	NA	NA	NA
VR66-10	total non-proteinaceous	-18	NA	NA	NA	NA	NA	NA
VR66-10	total non-proteinaceous	-19	NA	NA	NA	NA	NA	NA
VR66-10	total non-proteinaceous	-20	NA	NA	NA	NA	NA	NA
VR66-10	total non-proteinaceous	-21	0.210938	0.201089	0.220786	2.57e-05	2.36e-05	2.79e-05
VR66-10	soluble non-proteinaceous	-4	0	0	0	0	0	0
VR66-10	soluble non-proteinaceous	-6	0	0	0	0	0	0
VR66-10	soluble non-proteinaceous	-8	0.015625	0.0143953	0.0168547	8.72e-07	8.03e-07	9.4e-07
VR66-10	soluble non-proteinaceous	-9	0.0625	NA	NA	NA	NA	NA
VR66-10	soluble non-proteinaceous	-10	0.05	0.0490094	0.0509906	1.13e-06	6.4e-07	1.62e-06
VR66-10	soluble non-proteinaceous	-11	0.109375	NA	NA	NA	NA	NA
VR66-10	soluble non-proteinaceous	-12	0.071875	0.0775279	0.0662221	3.67e-06	3.38e-06	3.95e-06
VR66-10	soluble non-proteinaceous	-13	0.0640625	0.0698056	0.0583194	3.67e-06	3.38e-06	3.95e-06
VR66-10	soluble non-proteinaceous	-14	0.05625	0.0617806	0.0507194	3.67e-06	3.38e-06	3.95e-06
VR66-10	soluble non-proteinaceous	-15	0.05625	0.0617806	0.0507194	3.67e-06	3.38e-06	3.95e-06
VR66-10	soluble non-proteinaceous	-16	0.0484375	0.0518731	0.0450019	2.7e-06	2.49e-06	2.92e-06
VR66-10	soluble non-proteinaceous	-17	0.028125	0.031638	0.024612	NA	NA	NA
VR66-10	soluble non-proteinaceous	-18	0.0125	0.0173911	0.00760893	NA	NA	NA
VR66-10	soluble non-proteinaceous	-19	NA	NA	NA	NA	NA	NA
VR66-10	soluble non-proteinaceous	-20	0.0328125	0.0356068	0.0300182	6.35e-06	5.99e-06	6.71e-06
VR66-10	soluble non-proteinaceous	-21	0.0859375	0.0859264	0.0859486	1.02e-05	9.7e-06	1.08e-05

## Sheet: FigureS2_EmissionFluxesPilot
Processed data for Supplementary Figure 2 - Assessment of water flow rate for total number concentration of aerosolized microalgae ensemble.
Data registered during experiment 2 during single jet (SJ7, SJ9) and multiple jet (MJ5, MJ3) treatments with the Optical Particle Spectrometer (OPS).
Time is provided in minutes and the total concentration (Tot conc) of aerosolized microalgae ensemble (Tot conc) in particles per cubic centimeter.
NA stands for not available.
SJ7		SJ9		MJ5		MJ3
Time	Tot conc	Time	Tot conc	Time	Tot conc	Time	Tot conc
1	2.68693	1	2.87405	1	7.97945	1	10.2273
2	2.62889	2	2.85504	2	7.6869	2	10.5053
3	2.70594	3	2.99113	3	7.25014	3	10.2465
4	2.85905	4	3.10724	4	6.96459	4	9.81951
5	2.81701	5	3.25435	5	6.84635	5	9.97679
6	2.80302	6	3.1943	6	6.90046	6	9.95175
7	2.80201	7	3.16629	7	6.67	7	10.2766
8	2.63389	8	3.28439	8	6.90341	8	10.4099
9	2.68293	9	3.4045	9	6.85841	9	10.2836
10	2.58886	10	3.33543	10	7.16798	10	10.065
11	2.59587	11	3.23133	11	6.94251	11	10.3217
12	2.55885	12	3.1773	12	7.0748	12	10.3137
13	2.46577	13	3.26538	13	7.01871	13	10.2375
14	2.59085	14	3.39148	14	7.03671	14	10.1734
15	2.53982	15	3.38145	15	7.08783	15	10.413
16	2.65089	16	3.4295	16	7.12193	16	10.6387
17	2.58686	17	3.36947	17	7.03978	17	10.4412
18	2.62387	18	3.4075	18	7.11183	18	10.7038
19	2.65091	19	3.35444	19	6.9756	19	10.5534
20	2.67291	20	3.5266	20	7.1249	20	10.5956
21	2.60186	21	3.32342	21	7.26219	21	10.5064
22	2.6509	22	3.40249	22	7.26818	22	10.4833
23	2.68493	23	3.36646	23	7.28626	23	10.6318
24	2.76597	24	3.34647	24	7.2762	24	10.9295
25	2.83401	25	3.56963	25	7.66492	25	10.6678
26	2.59185	26	3.41751	26	7.76814	26	10.5444
27	2.81402	27	3.47257	27	7.62685	27	10.4812
28	2.74196	28	3.42251	28	7.30121	28	10.5263
29	2.78299	29	3.39849	29	7.55277	29	10.5163
30	2.67691	30	3.47857	30	7.39748	30	10.7248
31	2.73395	31	3.54061	31	7.47965	31	10.6969
32	2.74496	32	3.55262	32	7.36535	32	10.8001
33	2.62287	33	3.59966	33	7.34224	33	11.0559
34	2.77799	34	3.60066	34	7.49461	34	10.8844
35	2.78499	35	3.69175	35	7.57975	35	10.9455
36	2.70392	36	3.50658	36	7.27717	36	10.8232
37	2.64389	37	3.67975	37	7.43045	37	10.9977
38	2.75996	38	3.58665	38	7.66298	38	10.8002
39	2.68392	39	3.63268	39	7.48963	39	10.7931
40	2.70093	40	3.68877	40	7.50962	40	10.9034
41	2.71794	41	3.70976	41	7.79126	41	10.8814
42	2.775	42	3.62567	42	7.50769	42	11.0509
43	2.85904	43	3.75982	43	7.54971	43	10.9997
44	2.88604	44	3.64871	44	7.57478	44	11.1171
45	2.87506	45	3.61369	45	7.7692	45	10.9998
46	2.75297	46	3.72277	46	7.78523	46	11.0899
47	2.89907	47	3.64572	47	7.70908	47	11.0589
48	2.85104	48	3.58262	48	7.69798	48	10.7359
49	2.94009	49	3.70475	49	7.63292	49	10.9064
50	2.79699	50	3.83789	50	7.57777	50	11.0689
51	2.83803	51	3.5316	51	7.74707	51	11.0227
52	2.76498	52	3.56661	52	7.63281	52	10.8694
53	NA	53	3.71176	53	NA	53	10.7439
54	NA	54	NA	54	NA	54	10.9586
55	NA	55	NA	55	NA	55	10.8231

## Sheet: FigureS3_AbundanceWaterTank
Supplementary Figure 5: Abundance of microalgal cells in the water tank across treatment.
Information about the pilot experiments 1 and 2 (Exp1, Exp2), in two investigated strains of Limnomonas gaiensis (VR66-07, R86-47),
with experiment setting by Flow intensities (Conditions_FI) and by bubble bursting techniques (Conditions),
the replicates investigated (triplicates), and the respective assessment of the concentration of microalgal cells in the water tank (in cells.mL-1),
volume of medium in the water tank (in mL), and abundance of microalgal cells (in cells and in 10^6 cells).
Experiment	Strain	Conditions_FI	Conditions	Replicates	Category	Facet	Concentration	Volume	Abundance	Abundance_mio
Exp1	VR66-07	Homogenization	Homogenization	A	Exp1 S1 Homogenized	Strain Treatment Flow Intensity	4166.67	10157	4.23208e+07	42.3208
Exp1	VR66-07	Homogenization	Homogenization	B	Exp1 S1 Homogenized	Strain Treatment Flow Intensity	2833.33	10157	2.87782e+07	28.7782
Exp1	VR66-07	Homogenization	Homogenization	C	Exp1 S1 Homogenized	Strain Treatment Flow Intensity	3666.67	10157	3.72423e+07	37.2423
Exp1	VR66-07	SJ7	SJ	D	Exp1 S1 SJ7	Strain Treatment Flow Intensity	1666.67	10147.2	1.69119e+07	16.9119
Exp1	VR66-07	SJ7	SJ	E	Exp1 S1 SJ7	Strain Treatment Flow Intensity	1333.33	10147.2	1.35295e+07	13.5295
Exp1	VR66-07	SJ7	SJ	F	Exp1 S1 SJ7	Strain Treatment Flow Intensity	1666.67	10147.2	1.69119e+07	16.9119
Exp1	VR66-07	SJ9	SJ	G	Exp1 S1 SJ9	Strain Treatment Flow Intensity	1500	10137.3	15205954	15.206
Exp1	VR66-07	SJ9	SJ	H	Exp1 S1 SJ9	Strain Treatment Flow Intensity	1500	10137.3	15205954	15.206
Exp1	VR66-07	SJ9	SJ	I	Exp1 S1 SJ9	Strain Treatment Flow Intensity	1500	10137.3	15205954	15.206
Exp1	VR66-07	MJ5	MJ	J	Exp1 S1 MJ5	Strain Treatment Flow Intensity	1000	10127.5	10127454	10.1275
Exp1	VR66-07	MJ5	MJ	K	Exp1 S1 MJ5	Strain Treatment Flow Intensity	1833.33	10127.5	18566999	18.567
Exp1	VR66-07	MJ5	MJ	L	Exp1 S1 MJ5	Strain Treatment Flow Intensity	1166.67	10127.5	11815363	11.8154
Exp1	VR66-07	MJ3	MJ	M	Exp1 S1 MJ3	Strain Treatment Flow Intensity	1000	10117.6	1.01176e+07	10.1176
Exp1	VR66-07	MJ3	MJ	N	Exp1 S1 MJ3	Strain Treatment Flow Intensity	1000	10117.6	1.01176e+07	10.1176
Exp1	VR66-07	MJ3	MJ	O	Exp1 S1 MJ3	Strain Treatment Flow Intensity	833.333	10117.6	8.43134e+06	8.43134
Exp2	R86-47	Homogenization	Homogenization	A	Exp2 S2 Homogenized	Strain Treatment Flow Intensity	1600	10142	16227200	16.2272
Exp2	R86-47	Homogenization	Homogenization	B	Exp2 S2 Homogenized	Strain Treatment Flow Intensity	3600	10142	36511200	36.5112
Exp2	R86-47	Homogenization	Homogenization	C	Exp2 S2 Homogenized	Strain Treatment Flow Intensity	2500	10142	25355000	25.355
Exp2	R86-47	SJ7	SJ	D	Exp2 S2 SJ7	Strain Treatment Flow Intensity	2300	10139	23319700	23.3197
Exp2	R86-47	SJ7	SJ	E	Exp2 S2 SJ7	Strain Treatment Flow Intensity	2000	10139	20278000	20.278
Exp2	R86-47	SJ7	SJ	F	Exp2 S2 SJ7	Strain Treatment Flow Intensity	2100	10139	21291900	21.2919
Exp2	R86-47	SJ9	SJ	G	Exp2 S2 SJ9	Strain Treatment Flow Intensity	2600	10136	26353600	26.3536
Exp2	R86-47	SJ9	SJ	H	Exp2 S2 SJ9	Strain Treatment Flow Intensity	3900	10136	39530400	39.5304
Exp2	R86-47	SJ9	SJ	I	Exp2 S2 SJ9	Strain Treatment Flow Intensity	1300	10136	13176800	13.1768
Exp2	R86-47	SJ9	SJ	Gbis	Exp2 S2 SJ9	Strain Treatment Flow Intensity	1200	10136	12163200	12.1632
Exp2	R86-47	SJ9	SJ	Hbis	Exp2 S2 SJ9	Strain Treatment Flow Intensity	1000	10136	10136000	10.136
Exp2	R86-47	SJ9	SJ	Ibis	Exp2 S2 SJ9	Strain Treatment Flow Intensity	1500	10136	15204000	15.204
Exp2	R86-47	MJ5	MJ	J	Exp2 S2 MJ5	Strain Treatment Flow Intensity	1900	10133	19252700	19.2527
Exp2	R86-47	MJ5	MJ	K	Exp2 S2 MJ5	Strain Treatment Flow Intensity	1000	10133	10133000	10.133
Exp2	R86-47	MJ5	MJ	L	Exp2 S2 MJ5	Strain Treatment Flow Intensity	900	10133	9119700	9.1197
Exp2	R86-47	MJ3	MJ	M	Exp2 S2 MJ3	Strain Treatment Flow Intensity	400	10130	4052000	4.052
Exp2	R86-47	MJ3	MJ	N	Exp2 S2 MJ3	Strain Treatment Flow Intensity	800	10130	8104000	8.104
Exp2	R86-47	MJ3	MJ	O	Exp2 S2 MJ3	Strain Treatment Flow Intensity	800	10130	8104000	8.104
Exp1	VR66-07	Homogenization	Homogenization	A	Homogenized	Treatment	4166.67	10157	4.23208e+07	42.3208
Exp1	VR66-07	Homogenization	Homogenization	B	Homogenized	Treatment	2833.33	10157	2.87782e+07	28.7782
Exp1	VR66-07	Homogenization	Homogenization	C	Homogenized	Treatment	3666.67	10157	3.72423e+07	37.2423
Exp2	R86-47	Homogenization	Homogenization	A	Homogenized	Treatment	1600	10142	16227200	16.2272
Exp2	R86-47	Homogenization	Homogenization	B	Homogenized	Treatment	3600	10142	36511200	36.5112
Exp2	R86-47	Homogenization	Homogenization	C	Homogenized	Treatment	2500	10142	25355000	25.355
Exp1	VR66-07	SJ7	SJ	D	SJ	Strain Treatment	1666.67	10147.2	1.69119e+07	16.9119
Exp1	VR66-07	SJ7	SJ	E	SJ	Strain Treatment	1333.33	10147.2	1.35295e+07	13.5295
Exp1	VR66-07	SJ7	SJ	F	SJ	Strain Treatment	1666.67	10147.2	1.69119e+07	16.9119
Exp1	VR66-07	SJ9	SJ	G	SJ	Strain Treatment	1500	10137.3	15205954	15.206
Exp1	VR66-07	SJ9	SJ	H	SJ	Strain Treatment	1500	10137.3	15205954	15.206
Exp1	VR66-07	SJ9	SJ	I	SJ	Strain Treatment	1500	10137.3	15205954	15.206
Exp2	R86-47	SJ7	SJ	D	SJ	Strain Treatment	2300	10139	23319700	23.3197
Exp2	R86-47	SJ7	SJ	E	SJ	Strain Treatment	2000	10139	20278000	20.278
Exp2	R86-47	SJ7	SJ	F	SJ	Strain Treatment	2100	10139	21291900	21.2919
Exp2	R86-47	SJ9	SJ	G	SJ	Strain Treatment	2600	10136	26353600	26.3536
Exp2	R86-47	SJ9	SJ	H	SJ	Strain Treatment	3900	10136	39530400	39.5304
Exp2	R86-47	SJ9	SJ	I	SJ	Strain Treatment	1300	10136	13176800	13.1768
Exp2	R86-47	SJ9	SJ	Gbis	SJ	Strain Treatment	1200	10136	12163200	12.1632
Exp2	R86-47	SJ9	SJ	Hbis	SJ	Strain Treatment	1000	10136	10136000	10.136
Exp2	R86-47	SJ9	SJ	Ibis	SJ	Strain Treatment	1500	10136	15204000	15.204
Exp1	VR66-07	MJ5	MJ	J	MJ	Strain Treatment	1000	10127.5	10127454	10.1275
Exp1	VR66-07	MJ5	MJ	K	MJ	Strain Treatment	1833.33	10127.5	18566999	18.567
Exp1	VR66-07	MJ5	MJ	L	MJ	Strain Treatment	1166.67	10127.5	11815363	11.8154
Exp1	VR66-07	MJ3	MJ	M	MJ	Strain Treatment	1000	10117.6	1.01176e+07	10.1176
Exp1	VR66-07	MJ3	MJ	N	MJ	Strain Treatment	1000	10117.6	1.01176e+07	10.1176
Exp1	VR66-07	MJ3	MJ	O	MJ	Strain Treatment	833.333	10117.6	8.43134e+06	8.43134
Exp2	R86-47	MJ5	MJ	J	MJ	Strain Treatment	1900	10133	19252700	19.2527
Exp2	R86-47	MJ5	MJ	K	MJ	Strain Treatment	1000	10133	10133000	10.133
Exp2	R86-47	MJ5	MJ	L	MJ	Strain Treatment	900	10133	9119700	9.1197
Exp2	R86-47	MJ3	MJ	M	MJ	Strain Treatment	400	10130	4052000	4.052
Exp2	R86-47	MJ3	MJ	N	MJ	Strain Treatment	800	10130	8104000	8.104
Exp2	R86-47	MJ3	MJ	O	MJ	Strain Treatment	800	10130	8104000	8.104
Exp1	VR66-07	SJ7	SJ	D	S1 SJ	Strain Treatment	1666.67	10147.2	1.69119e+07	16.9119
Exp1	VR66-07	SJ7	SJ	E	S1 SJ	Strain Treatment	1333.33	10147.2	1.35295e+07	13.5295
Exp1	VR66-07	SJ7	SJ	F	S1 SJ	Strain Treatment	1666.67	10147.2	1.69119e+07	16.9119
Exp1	VR66-07	SJ9	SJ	G	S1 SJ	Strain Treatment	1500	10137.3	15205954	15.206
Exp1	VR66-07	SJ9	SJ	H	S1 SJ	Strain Treatment	1500	10137.3	15205954	15.206
Exp1	VR66-07	SJ9	SJ	I	S1 SJ	Strain Treatment	1500	10137.3	15205954	15.206
Exp2	R86-47	SJ7	SJ	D	S2 SJ	Strain Treatment	2300	10139	23319700	23.3197
Exp2	R86-47	SJ7	SJ	E	S2 SJ	Strain Treatment	2000	10139	20278000	20.278
Exp2	R86-47	SJ7	SJ	F	S2 SJ	Strain Treatment	2100	10139	21291900	21.2919
Exp2	R86-47	SJ9	SJ	G	S2 SJ	Strain Treatment	2600	10136	26353600	26.3536
Exp2	R86-47	SJ9	SJ	H	S2 SJ	Strain Treatment	3900	10136	39530400	39.5304
Exp2	R86-47	SJ9	SJ	I	S2 SJ	Strain Treatment	1300	10136	13176800	13.1768
Exp2	R86-47	SJ9	SJ	Gbis	S2 SJ	Strain Treatment	1200	10136	12163200	12.1632
Exp2	R86-47	SJ9	SJ	Hbis	S2 SJ	Strain Treatment	1000	10136	10136000	10.136
Exp2	R86-47	SJ9	SJ	Ibis	S2 SJ	Strain Treatment	1500	10136	15204000	15.204
Exp1	VR66-07	MJ5	MJ	J	S1 MJ	Strain Treatment	1000	10127.5	10127454	10.1275
Exp1	VR66-07	MJ5	MJ	K	S1 MJ	Strain Treatment	1833.33	10127.5	18566999	18.567
Exp1	VR66-07	MJ5	MJ	L	S1 MJ	Strain Treatment	1166.67	10127.5	11815363	11.8154
Exp1	VR66-07	MJ3	MJ	M	S1 MJ	Strain Treatment	1000	10117.6	1.01176e+07	10.1176
Exp1	VR66-07	MJ3	MJ	N	S1 MJ	Strain Treatment	1000	10117.6	1.01176e+07	10.1176
Exp1	VR66-07	MJ3	MJ	O	S1 MJ	Strain Treatment	833.333	10117.6	8.43134e+06	8.43134
Exp2	R86-47	MJ5	MJ	J	S2 MJ	Strain Treatment	1900	10133	19252700	19.2527
Exp2	R86-47	MJ5	MJ	K	S2 MJ	Strain Treatment	1000	10133	10133000	10.133
Exp2	R86-47	MJ5	MJ	L	S2 MJ	Strain Treatment	900	10133	9119700	9.1197
Exp2	R86-47	MJ3	MJ	M	S2 MJ	Strain Treatment	400	10130	4052000	4.052
Exp2	R86-47	MJ3	MJ	N	S2 MJ	Strain Treatment	800	10130	8104000	8.104
Exp2	R86-47	MJ3	MJ	O	S2 MJ	Strain Treatment	800	10130	8104000	8.104

## Sheet: FigureS4_FluxesAbundancePilot
Processed data for Supplementary Figure 4 - Emission fluxes in Limnomonas gaiensis displayed as a function of initial cell abundance.
Total number of particles collected during experiments 2 to 7 with either the single jet (SJ9) or multiple jet (MJ3) treatment as a function of the initial load of microalgae in the water tank (Abundance, in cells).
A synthesis of the mean flux of particles (mean Flux, in m-2.s-1) and standard deviation (SE) for each cell abundance for the two strains of Limnomonas gaiensis (VR66-07 and R86-47) is provided in columns O to R.
Abundance	18993000	18993000	19236000	19236000	26031000	26031000	400180000	400180000	2918600000	2918600000	1750100000000	1750100000000		Abundance	Treatment	Mean	SE
Treatment	SJ9	MJ3	SJ9	MJ3	SJ9	MJ3	SJ9	MJ3	SJ9	MJ3	SJ9	MJ3		18993000	SJ9	11839	417.455
1	10973.3	24543.9	36207	74783.1	6473.09	23034.5	30306.5	88900.7	19603.1	45908.1	23845.3	59739.2		18993000	MJ3	21448	1300.9
2	11571	25257.7	38878.8	70924.3	6430.27	23660.6	29884.5	85714.9	21219.7	44570.3	25001.8	59657.9		19200000	SJ9	37318	797.154
3	12259	24783.1	37924.8	72344.4	6736.78	23077.7	30222.7	83397.5	22341.6	43214	25831.3	62469.1		19200000	MJ3	68474	2285.8
4	12586.1	24096.4	36545.3	72738.7	6998.29	22116	30272.3	83188.7	22247	41601.8	25105.9	62354.7		26031000	SJ9	7774.1	490.559
5	12552.2	23364.6	35945.7	72409.2	7329.62	22470.2	30407.7	80524.8	22344.1	41174.5	26520	62293.9		26031000	MJ3	23964	737.943
6	12489.1	22874.8	36361	69957.9	7194.37	22413.9	31388.5	80584.7	22362.3	40628.8	26601.6	60418		400180000	SJ9	36847	3701.2
7	12202.7	22795.5	36453.6	68373.2	7131.28	23145.5	32523.6	80381.3	23132	39578.2	26999.3	57521.6		400180000	MJ3	78878	2117.8
8	12640.2	22134	36085.6	68322.1	7397.27	23445.7	32220.7	79111.7	22716.4	40124.1	28528.8	56851.4		2918600000	SJ9	18952	3076.5
9	12692.2	22190.3	37517.1	67522.3	7667.79	23161.3	31470.3	79734	21700.4	42790.5	29039.9	58742.6		2918600000	MJ3	37600	2404.9
10	12132.7	22258.4	36752.3	66694.1	7512.23	22668.9	32135.4	78653.6	22059.4	42020.7	28570.9	59424.8		1750000000000	SJ9	29591	2042.06
11	12083.1	22120.7	36025	66025.7	7277.77	23247.1	33084.5	79618	22197.3	39958.8	29085.4	57981.8		1750000000000	MJ3	60111	2529.8
12	12218.4	21738.8	36696.2	64993.9	7156.08	23229.1	33333.3	78076.1	21962.5	39023.9	28142.3	57992.8
13	12347	21926.2	36716.7	65150.9	7354.46	23057.4	34230.4	78368	22154.4	37659	28709.7	58114
14	11751.4	22249	35402.9	64909.9	7638.47	22913.1	32209	78534	22192.7	38047.7	28864.2	58026.8
15	12137.1	22122.8	37114.9	65228.4	7615.88	23452.7	34460.6	78214.4	22269.6	37131.8	28022.3	59352
16	12231.9	22014.1	36979.7	66097.3	7724.1	23961	34662.2	76875.5	22558.6	36550	28183.6	57540.5
17	12398.8	22003.1	37227.9	65250.2	7588.9	23516.2	33197.1	78772.3	22407.1	36380.2	27938.1	56810.6
18	12392	21950.9	37614.2	65285.6	7674.55	24107.7	33811.9	77800.9	22630.6	36436.9	28055.9	57492.3
19	11853	23258.3	36251.4	65749.8	7555.05	23768.9	34958.3	77366	22158.8	36038.7	29182.9	58748.2
20	11708.6	23493	37216.7	65897.3	7942.79	23864	36145	78302.9	22450.1	36617.3	29434	56905.9
21	11372.5	22210.5	36745.3	66602.5	7485.18	23663.1	35415.1	77512.2	22793.5	35518.5	28191.7	59838.5
22	11785.3	22348.3	36564.9	66495.9	7663.27	23611	36563.7	78621.8	22856.5	35233.8	28336.9	60208.8
23	11726.6	20851.3	37601.4	66357.7	7582.12	23945.5	35724.5	77726.8	21822.4	35434.9	28466	59500.7
24	11916.1	20860.4	37801.8	67025.9	7537.09	24616	37178.4	78668.5	20612.5	36132	29731.5	60296.6
25	12281.4	20232.8	38707.7	66946.4	8039.71	24026.6	37051.4	78023.2	16769	35227	30558.1	56581.8
26	11668	20106.1	38309.7	67527.7	7697.09	23748.6	37671.2	78372.5	15690.4	35740.5	30913.5	56771.8
27	12046.8	20632.3	38171.4	67475.7	7821.1	23606.3	38464.9	77391.2	15633.9	36237.4	29569.1	57101.6
28	11620.6	20076.8	37709	67040.3	7708.36	23707.9	37881.5	77599.3	14846.6	36104.7	30521.4	57509
29	11332	19993.4	38125.9	67413.3	7654.26	23685.4	38189.2	77962.8	14350	35794.6	29858.3	56520.9
30	11410.9	20415.6	38892.8	66931.1	7834.62	24155	38938.5	79095	14767.5	35795	30929.1	56752
31	11726.6	20420	37714.6	66975	7974.35	24092.1	38798	78427.7	15342.9	35901.1	31096.4	56921.2
32	12094.2	20000.3	37787.6	67266.7	8001.4	24324.5	38870.5	78280.2	15311.3	36332.7	31630	57409.5
33	11523.6	20530.7	36930.2	68591.9	8107.34	24900.7	38101.6	79298	15620.5	36149.3	30790.5	59094.8
34	11589	20113.1	37941.7	67548.4	8109.59	24514.4	38499.3	78162.6	15354.3	36737.6	30903.4	59369.6
35	11778.4	20271.1	38669.8	66616	8314.75	24652	38639.9	78804.5	16022.1	37377.7	30690.3	61591.7
36	11762.6	20668.4	38152.7	66739.6	7897.7	24376.6	40209.7	78066	15699.4	36014	31405.9	61102.3
37	11512.3	20524.1	36950.5	67350.9	8287.73	24769.6	39795.9	77228.6	15699.4	36357.7	31024.1	62055.2
38	11618.3	20539.7	37066.4	69669.8	8078.04	24324.8	39187.2	78320.7	16071.7	35957.7	32678.8	61864.4
39	11404	20779.1	37629.3	70491.2	8181.71	24308.8	39533.3	77784.5	15819	36860.1	31155	61396.6
40	12035.5	20817.3	38076.4	69183.6	8308.04	24557.2	39794.8	78977.7	16459.9	36188.1	32265.8	62602.5
41	11665.6	20663.8	37871.6	69712.2	8355.32	24507.7	40051.1	77945.3	16428.3	36520.5	32138.1	61806.8
42	11636.3	20668.3	37286	69474.5	8165.92	24889.4	41268.5	76735.4	17191	36115.8	32420.3	61490.3
43	11841.6	20453.8	36870	69291.7	8468.06	24774.1	40840.5	78109.7	16755.7	36773.9	30708.8	61518.7
44	11627.2	21092.7	37168.7	68226.1	8217.82	25038.5	41524.3	77131.1	16408	37054.7	31480.6	62777.7
45	11435.7	20228.2	37240.3	69943.9	8138.94	24774.3	41081.1	78845.5	16999.2	36945.7	29391	61907.2
46	11433.3	21083.8	37442.3	69263.1	8384.62	24977.3	39883.8	79140.5	16843.6	36434.5	31128.6	61247.3
47	11478.4	20914.4	37243.2	69579.7	8211.08	24907.4	40331.5	78775	17150.4	36602	31028.8	63656.5
48	11388.1	20740.7	37912.6	69424.3	8068.96	24180	40256.8	78222.7	17477.7	37113.5	31488.7	61825
49	10973.2	20483.4	38302.7	70853.6	8344.03	24564	40273	77038.7	17577	36439.2	30575.2	61541.9
50	11246.1	20681.9	37592.3	70799.5	8643.9	24930	39981.5	78067.8	17780	36705.9	31633.3	63553.8
51	11656.6	20961.8	37607.9	70746.8	7954.05	24825.9	41393.2	79023.4	17272.3	37031.8	31860.8	62210.6
52	12058	21038.7	37907	69890.3	8032.91	24480.6	39963.3	78325.7	17351.3	36821.6	31379.7	63885.6
53	11613.7	20535.2	37646.4	71119.1	8359.82	24198	40560.6	78698.4	NA	37529.3	30684.7	63882.9
54	NA	21004.8	36937.6	71038.5	NA	24681.5	41084.9	76926.8	NA	37203.8	NA	64226.4
55	NA	21000.3	36022.7	70857.7	NA	24376.4	42664	NA	NA	36989.4	NA	67664.4
56	NA	19978.9	NA	70784.7	NA	NA	NA	NA	NA	36898.6	NA	NA
57	NA	NA	NA	70211.3	NA	NA	NA	NA	NA	37464.2	NA	NA
58	NA	NA	NA	71352.7	NA	NA	NA	NA	NA	NA	NA	NA

## Sheet: FigureS5_RevivalFF
Supplementary Figure 5: Revival capacity after exposure to subzero temperatures as a function of the inoculate size.
The experiment date (date), the four investigated strains of Limnomnas gaiensis (strain), the culture status (status), the concentration used (concentration, in cells.mL-1),
the number of cells in a 20 µL droplet (N_cells, in cells), the percentage of inoculates revived (Perc_revival). Thirty-two replicates tested per strain and status.
date	strain	status	concentration	N_cells	Perc_revival
20220106	R86-45	refreshed-aged	773000	15460	0
20220104	R86-45	aged	1.34667e+06	26933.3	0
20220106	VR66-10	refreshed-aged	910667	18213.3	6.5
20220104	VR66-10	aged	480667	9613.33	18.75
20220104	VR66-07	aged	949667	18993.3	25
20220106	VR66-07	refreshed-aged	601333	12026.7	37.5
20220106	R86-47	refreshed-aged	475667	9513.33	59.4
20220104	R86-45	young	20333.3	406.667	63
20220104	VR66-07	young	509333	10186.7	84
20220104	VR66-10	young	53333.3	1066.67	91
20220104	R86-47	young	17000	340	100
20220104	R86-47	aged	353667	7073.33	100
